# Supplementary material for: Genotyping by Sequencing Highlights a Polygenic Resistance to Ralstonia pseudosolanacearum in Eggplant (Solanum melongena L.)
Source: Int J Mol Sci. 2018 Jan 25;19(2):357. doi: 10.3390/ijms19020357 (PMC5855579; doi:10.3390/ijms19020357)
Supplement: Supplementary file 1 [file ijms-19-00357-s001.zip]

Archive with 3 entries (2 files):
- ijms-261347 supplementary/
- ijms-261347 supplementary/ijms-261347 supplementary.pdf
- ijms-261347 supplementary/Table S3.xlsx
