# Supplementary material for: Genotyping by Sequencing Highlights a Polygenic Resistance to Ralstonia pseudosolanacearum in Eggplant (Solanum melongena L.)
Source: Int J Mol Sci. 2018 Jan 25;19(2):357. doi: 10.3390/ijms19020357 (PMC5855579; doi:10.3390/ijms19020357)
Supplement: Supplementary file 1 [file ijms-19-00357-s001.zip › ijms-261347 supplementary/Table S3.xlsx]

## Sheet: physical_genetic_map
Table S3: Spreadsheet with the complete genetic map of [EG203 × MM738] DH population and SNP sequences' significant hits on eggplant, tomato, pepper and potato genomes.
NS: Not significative
Genetic map information			Significant hit on eggplant SME_r2.5.1 genome version				Corresponding eggplant chromosome, synteny block and physical position on SL2.40 tomato version genome according to Hirakawa et al. (2014)			Significant hit on tomato SL2.50 genome version			Significant hit on pepper 1.55 genome version			Significant hit on potato ST4.03 genome version			Genotypes of the 123 individuals of the [EG203 × MM738] DH population. "AA" genotypes are homozygous for MM738 alleles; "BB" genotypes are homozygous for EG203 alleles.
Marker	Linkage group	Position (cM)	Contig	Length of contig	Hit position start	E-value	Chr.	synteny_block	physical_position	Chr.	Position	E-value	Chr.	Position	E-value	Chr.	Position	E-value	S001	S002	S003	S004	S005	S006	S007	S008	S010	S011	S012	S013	S014	S015	S016	S017	S018	S019	S020	S021	S022	S023	S024	S025	S026	S027	S028	S029	S031	S032	S033
s147882	1	0	Sme2.5_18884.1	6527	185	7e-68	E01	sb01	395696	T01	398752	9e-32	C08	3360635	2e-27	P01	1119684	1e-44	BB	BB	AA	BB	AA	AA	BB	AA	AA	AA	AA	BB	AA	BB	BB	BB	AA	AA	AA	BB	AA	BB	AA	AA	AA	AA	AA	BB	AA	BB	AA
s303889	1	0.302	Sme2.5_26138.1	2460	816	3e-66	E01	sb01	431280	NS	NS	NS	NS	NS	NS	NS	NS	NS	BB	BB	AA	BB	AA	AA	BB	AA	AA	AA	AA	BB	AA	BB	BB	BB	AA	AA	AA	BB	AA	BB	AA	AA	AA	AA	AA	BB	AA	BB	AA
s240688	1	0.99	Sme2.5_26138.1	2460	620	3e-66	E01	sb01	431280	NS	NS	NS	NS	NS	NS	NS	NS	NS	BB	BB	AA	BB	AA	AA	BB	AA	AA	AA	AA	BB	AA	BB	BB	BB	AA	AA	AA	BB	AA	BB	AA	AA	AA	AA	AA	BB	AA	BB	AA
s21370	1	1.814	Sme2.5_13223.1	15135	2965	7e-68	E01	sb01	427509	NS	NS	NS	NS	NS	NS	NS	NS	NS	BB	BB	AA	BB	AA	AA	BB	AA	AA	AA	AA	BB	AA	BB	BB	BB	AA	AA	AA	BB	AA	BB	AA	AA	AA	AA	AA	BB	AA	BB	AA
s258599	1	2.662	Sme2.5_16447.1	13858	7604	7e-68	E01	sb01	534614	T01	538227	2e-32	NS	NS	NS	P01	1407910	2e-38	BB	BB	AA	BB	AA	AA	BB	AA	AA	AA	AA	BB	AA	BB	BB	BB	AA	AA	AA	BB	AA	BB	AA	AA	AA	AA	AA	BB	AA	BB	AA
s9703	1	3.404	Sme2.5_04411.1	71027	66209	1e-64	E01	sb01	622758	NS	NS	NS	C08	640186	2e-37	NS	NS	NS	BB	BB	AA	BB	AA	AA	BB	AA	AA	AA	AA	BB	AA	BB	BB	BB	AA	AA	AA	BB	AA	BB	AA	AA	AA	AA	AA	BB	AA	BB	AA
s165147	1	4.183	Sme2.5_13241.1	17350	4090	3e-66	E01	sb01	1016843	T01	1013486	1e-49	NS	NS	NS	P01	1927570	3e-56	BB	BB	AA	BB	AA	AA	BB	AA	AA	AA	AA	BB	AA	AA	BB	BB	AA	AA	AA	BB	AA	BB	AA	AA	AA	AA	AA	BB	AA	BB	AA
s313581	1	7.3	Sme2.5_18483.1	6937	2322	2e-53	NS	NS	NS	NS	NS	NS	NS	NS	NS	NS	NS	NS	BB	BB	AA	BB	AA	BB	BB	AA	AA	BB	AA	BB	AA	AA	BB	BB	AA	AA	AA	BB	BB	BB	AA	AA	AA	AA	AA	BB	AA	BB	AA
s76447	1	8.01	Sme2.5_03053.1	73243	20805	1e-64	E01	sb01	1246623	NS	NS	NS	C01	39521094	1e-49	P01	2469316	1e-55	BB	BB	AA	BB	AA	BB	BB	AA	AA	BB	AA	BB	AA	AA	BB	BB	AA	AA	AA	BB	BB	BB	AA	AA	AA	AA	AA	BB	AA	BB	AA
s87456	1	8.45	Sme2.5_12140.1	18098	2192	3e-66	NS	NS	NS	NS	NS	NS	NS	NS	NS	NS	NS	NS	BB	BB	AA	BB	AA	BB	BB	AA	AA	BB	AA	BB	AA	BB	BB	BB	AA	AA	AA	BB	BB	BB	AA	AA	AA	AA	AA	BB	AA	BB	AA
s307071	1	8.803	Sme2.5_03053.1	73243	9792	3e-66	E01	sb01	1246623	NS	NS	NS	C01	39488484	1e-44	P01	2457348	6e-48	BB	BB	AA	BB	AA	BB	BB	AA	AA	BB	AA	BB	AA	AA	BB	BB	BB	AA	AA	BB	BB	BB	AA	AA	AA	AA	AA	BB	AA	BB	AA
s17408	1	10.08	Sme2.5_05027.1	44855	9235	3e-66	E01	sb01	1271949	NS	NS	NS	NS	NS	NS	P01	2528830	6e-28	BB	BB	AA	BB	AA	BB	BB	AA	AA	BB	AA	BB	AA	BB	BB	BB	BB	AA	AA	BB	BB	BB	AA	AA	AA	AA	AA	BB	AA	BB	AA
s3793	1	11.693	Sme2.5_01206.1	99000	36249	2e-67	E01	sb01	1429006	T01	1448386	9e-37	NS	NS	NS	P01	2731196	3e-46	BB	BB	AA	BB	AA	BB	BB	AA	AA	BB	AA	BB	AA	BB	BB	BB	BB	AA	AA	BB	BB	BB	AA	AA	AA	AA	AA	BB	AA	BB	AA
s141733	1	12.436	Sme2.5_00514.1	135554	88526	3e-66	E01	sb01	1519251	T01	1533235	2e-53	NS	NS	NS	P01	2835048	2e-53	BB	BB	AA	BB	AA	BB	BB	AA	AA	BB	AA	BB	AA	BB	BB	BB	BB	AA	AA	BB	BB	BB	AA	AA	AA	AA	AA	BB	AA	BB	AA
s174228	1	13.172	Sme2.5_04064.1	53270	7523	3e-66	E01	sb01	2006267	T01	2018980	4e-35	NS	NS	NS	NS	NS	NS	BB	BB	AA	BB	AA	BB	BB	AA	AA	BB	AA	BB	AA	BB	BB	BB	BB	AA	AA	BB	BB	BB	AA	AA	AA	AA	AA	BB	AA	BB	AA
s284592	1	13.681	Sme2.5_04064.1	53270	7811	3e-66	E01	sb01	2006267	T01	2018657	5e-19	NS	NS	NS	NS	NS	NS	BB	BB	AA	BB	AA	BB	BB	AA	AA	BB	AA	BB	AA	BB	BB	BB	BB	AA	AA	BB	BB	BB	AA	AA	AA	AA	AA	BB	AA	BB	AA
s167431	1	14.016	Sme2.5_03773.1	67777	13954	3e-66	NS	NS	NS	NS	NS	NS	NS	NS	NS	NS	NS	NS	BB	BB	AA	BB	AA	BB	BB	AA	AA	BB	AA	BB	AA	BB	BB	AA	BB	AA	AA	BB	BB	BB	AA	AA	AA	AA	AA	BB	AA	BB	AA
s312841	1	16.356	Sme2.5_00441.1	163323	40249	3e-66	E01	sb01	246125	NS	NS	NS	NS	NS	NS	NS	NS	NS	BB	AA	AA	BB	AA	BB	BB	AA	AA	BB	AA	BB	AA	BB	BB	AA	BB	AA	AA	BB	BB	BB	AA	AA	AA	AA	AA	BB	AA	BB	AA
s136949	1	16.909	Sme2.5_00005.1	347122	216722	7e-68	E01	sb01	97763	NS	NS	NS	NS	NS	NS	NS	NS	NS	BB	AA	AA	BB	AA	BB	BB	AA	AA	BB	AA	BB	AA	BB	BB	AA	BB	AA	AA	BB	BB	BB	AA	AA	AA	AA	AA	BB	AA	BB	AA
s86998	1	17.577	Sme2.5_00005.1	347122	125917	3e-66	E01	sb01	97763	T01	68488	4e-45	C08	2199620	2e-37	P01	307964	8e-47	BB	AA	AA	BB	AA	BB	BB	AA	AA	BB	AA	BB	AA	BB	BB	AA	BB	AA	AA	BB	BB	BB	AA	AA	AA	AA	AA	BB	AA	BB	AA
s303345	1	19.145	Sme2.5_00005.1	347122	56863	3e-66	E01	sb01	97763	NS	NS	NS	NS	NS	NS	NS	NS	NS	BB	AA	AA	BB	AA	BB	BB	AA	AA	BB	AA	BB	AA	BB	BB	AA	BB	AA	AA	BB	BB	BB	AA	AA	AA	AA	AA	BB	AA	BB	AA
s123390	1	19.636	Sme2.5_05651.1	52706	5617	3e-66	NS	NS	NS	NS	NS	NS	NS	NS	NS	NS	NS	NS	BB	AA	AA	BB	AA	BB	BB	AA	AA	BB	AA	BB	AA	BB	BB	AA	BB	AA	AA	BB	BB	BB	AA	AA	AA	AA	AA	BB	AA	BB	AA
s106478	1	20.396	Sme2.5_02311.1	74425	27731	3e-66	E01	sb01	2091551	NS	NS	NS	C04	26840	8e-32	P01	3542973	3e-46	BB	AA	AA	BB	AA	BB	BB	AA	AA	BB	AA	BB	AA	BB	BB	AA	BB	AA	AA	BB	BB	BB	AA	AA	AA	AA	AA	BB	AA	BB	AA
s119766	1	21.098	Sme2.5_02883.1	66252	15203	2e-52	E01	sb01	2182819	NS	NS	NS	NS	NS	NS	NS	NS	NS	BB	AA	AA	AA	AA	BB	AA	AA	AA	BB	AA	BB	AA	BB	BB	AA	BB	AA	AA	BB	BB	BB	AA	AA	AA	AA	AA	BB	AA	BB	AA
s311393	1	21.742	Sme2.5_01055.1	104685	55464	9e-52	E01	sb01	2251331	T01	2258066	1e-59	C08	1550108	2e-53	P01	3777551	3e-61	BB	AA	AA	AA	AA	BB	AA	AA	AA	BB	AA	BB	AA	BB	BB	AA	BB	AA	AA	BB	BB	BB	AA	AA	AA	AA	AA	BB	AA	BB	AA
s91785	1	22.029	Sme2.5_04844.1	46250	35407	8e-67	E01	sb01	2123992	NS	NS	NS	NS	NS	NS	NS	NS	NS	BB	AA	AA	AA	AA	BB	AA	AA	AA	BB	AA	BB	AA	BB	BB	AA	BB	AA	AA	BB	BB	BB	AA	AA	AA	AA	AA	BB	AA	BB	AA
s19165	1	22.291	Sme2.5_13974.1	12534	8502	3e-56	E01	sb01	2152784	NS	NS	NS	NS	NS	NS	NS	NS	NS	BB	AA	AA	AA	AA	BB	AA	AA	AA	BB	AA	BB	AA	BB	BB	AA	BB	AA	AA	BB	BB	BB	AA	AA	AA	AA	AA	BB	AA	BB	AA
s232057	1	23.022	Sme2.5_05955.1	45754	39981	3e-66	E03	sb12	10084839	NS	NS	NS	NS	NS	NS	P01	4039649	2e-42	BB	AA	AA	AA	AA	BB	AA	AA	AA	BB	AA	BB	AA	BB	BB	AA	BB	AA	AA	BB	BB	BB	AA	AA	AA	AA	AA	BB	AA	BB	AA
s62715	1	23.609	Sme2.5_01192.1	104143	74083	7e-68	E01	sb01	2657483	NS	NS	NS	NS	NS	NS	NS	NS	NS	AA	AA	AA	AA	AA	BB	AA	AA	AA	BB	AA	BB	AA	BB	BB	AA	BB	AA	AA	BB	BB	BB	AA	AA	AA	AA	AA	BB	AA	BB	AA
s21600	1	23.914	Sme2.5_02232.1	75655	45928	1e-64	E01	sb01	2469822	NS	NS	NS	NS	NS	NS	NS	NS	NS	AA	AA	AA	AA	AA	BB	AA	AA	AA	BB	AA	BB	AA	BB	BB	AA	BB	AA	AA	BB	BB	BB	AA	AA	AA	AA	AA	BB	AA	BB	AA
s13316	1	24.647	Sme2.5_06735.1	32437	30301	7e-68	E01	sb01	2627952	T01	583150	3e-31	C08	1038190	2e-32	P01	1360795	1e-35	AA	AA	AA	AA	AA	BB	AA	AA	AA	BB	AA	BB	BB	BB	BB	AA	BB	AA	AA	BB	BB	BB	AA	AA	AA	AA	AA	BB	AA	BB	AA
s111059	1	26.829	Sme2.5_00158.1	188355	120690	3e-66	E01	sb01	2845399	NS	NS	NS	NS	NS	NS	NS	NS	NS	AA	AA	AA	AA	AA	BB	AA	AA	AA	BB	AA	BB	BB	BB	BB	AA	BB	AA	AA	BB	BB	BB	AA	AA	AA	AA	BB	BB	AA	BB	AA
s73760	1	27.141	Sme2.5_00121.1	199563	101525	7e-68	E01	sb01	2987384	T01	2988390	3e-36	NS	NS	NS	NS	NS	NS	AA	AA	AA	AA	AA	BB	AA	AA	AA	BB	AA	BB	BB	BB	BB	AA	BB	AA	AA	BB	BB	BB	AA	AA	AA	AA	BB	BB	AA	BB	AA
s117010	1	28.546	Sme2.5_00121.1	199563	95308	2e-67	E01	sb01	2987384	T01	2982077	1e-50	NS	NS	NS	P01	5381410	1e-55	AA	AA	AA	AA	AA	BB	AA	AA	AA	BB	AA	BB	BB	BB	AA	AA	BB	AA	AA	BB	BB	BB	AA	AA	AA	AA	BB	AA	AA	BB	AA
s113951	1	29.611	Sme2.5_01340.1	156390	43349	3e-66	E01	sb01	3319665	T01	3309961	2e-57	C01	65823390	4e-55	P01	6295439	4e-59	AA	AA	AA	AA	AA	BB	AA	AA	AA	BB	AA	BB	BB	BB	BB	AA	BB	AA	AA	BB	BB	BB	AA	AA	AA	AA	BB	BB	AA	BB	AA
s220000	1	35.866	Sme2.5_09662.1	42383	38460	7e-68	E01	sb01	4487990	NS	NS	NS	NS	NS	NS	NS	NS	NS	AA	AA	AA	AA	AA	BB	AA	AA	AA	BB	AA	BB	BB	BB	AA	AA	BB	BB	BB	BB	BB	BB	AA	AA	AA	BB	BB	AA	AA	BB	AA
s141184	1	36.469	Sme2.5_03154.1	63046	40782	3e-66	E01	sb01	5030516	T01	5034160	3e-46	C11	11360584	2e-28	NS	NS	NS	AA	AA	AA	AA	AA	BB	AA	AA	AA	BB	AA	BB	BB	BB	AA	AA	BB	BB	BB	BB	BB	BB	AA	AA	AA	BB	BB	AA	AA	BB	AA
s231295	1	38.766	Sme2.5_03283.1	61437	27529	7e-68	E04	sb18	53303813	NS	NS	NS	NS	NS	NS	NS	NS	NS	AA	AA	AA	AA	AA	BB	AA	AA	AA	BB	AA	BB	BB	BB	AA	AA	BB	BB	BB	BB	BB	BB	AA	AA	AA	BB	BB	AA	AA	BB	AA
s273542	1	41.914	Sme2.5_30608.1	1122	441	1e-54	NS	NS	NS	NS	NS	NS	NS	NS	NS	NS	NS	NS	AA	AA	AA	AA	AA	BB	AA	AA	AA	BB	AA	BB	BB	BB	AA	AA	BB	BB	BB	BB	BB	BB	BB	AA	AA	BB	BB	AA	AA	BB	AA
s234818	1	42.126	Sme2.5_06979.1	31354	20794	7e-68	E01	sb01	35704928	NS	NS	NS	NS	NS	NS	NS	NS	NS	AA	AA	AA	AA	AA	BB	AA	AA	AA	BB	AA	BB	BB	BB	AA	AA	BB	BB	BB	BB	BB	BB	BB	AA	AA	BB	BB	AA	AA	BB	AA
s157285	1	42.748	Sme2.5_10147.1	39514	21390	2e-67	E01	sb01	24336836	NS	NS	NS	NS	NS	NS	NS	NS	NS	AA	AA	AA	AA	AA	BB	AA	AA	AA	BB	AA	BB	BB	BB	AA	AA	AA	BB	BB	BB	BB	BB	BB	AA	AA	BB	BB	AA	AA	BB	AA
s99123	1	42.965	Sme2.5_10425.1	22663	521	3e-66	E01	sb01	36193841	T11	45348684	7e-33	C11	248428135	1e-25	P06	7089107	6e-33	AA	AA	AA	AA	AA	BB	AA	AA	AA	BB	AA	BB	BB	BB	AA	AA	AA	BB	BB	BB	BB	BB	BB	AA	AA	BB	BB	AA	AA	BB	AA
s150226	1	43.303	Sme2.5_10823.1	18729	9569	1e-59	NS	NS	NS	NS	NS	NS	NS	NS	NS	NS	NS	NS	AA	AA	AA	AA	AA	BB	AA	AA	AA	BB	AA	BB	BB	BB	AA	AA	AA	BB	BB	BB	BB	BB	BB	AA	AA	BB	BB	AA	AA	BB	AA
s14487	1	43.513	Sme2.5_13411.1	13458	9794	1e-50	NS	NS	NS	NS	NS	NS	NS	NS	NS	NS	NS	NS	AA	AA	AA	AA	AA	BB	AA	AA	AA	BB	AA	BB	BB	BB	AA	AA	AA	BB	BB	BB	BB	BB	BB	AA	AA	BB	BB	AA	AA	BB	AA
s204028	1	44.021	Sme2.5_04846.1	46230	42699	3e-51	NS	NS	NS	NS	NS	NS	NS	NS	NS	NS	NS	NS	AA	AA	AA	AA	AA	BB	AA	AA	AA	BB	AA	BB	BB	BB	AA	AA	AA	BB	BB	BB	BB	BB	BB	AA	AA	BB	BB	AA	AA	BB	AA
s220019	1	44.386	Sme2.5_04104.1	52927	16006	1e-64	NS	NS	NS	NS	NS	NS	NS	NS	NS	NS	NS	NS	AA	AA	AA	AA	AA	BB	AA	AA	AA	BB	AA	BB	BB	BB	AA	AA	AA	BB	BB	BB	BB	BB	BB	AA	AA	BB	BB	AA	AA	BB	AA
s169754	1	45.051	Sme2.5_01778.1	88602	8622	7e-68	E01	sb01	65437980	T03	26994872	2e-28	NS	NS	NS	NS	NS	NS	AA	AA	AA	AA	AA	BB	AA	AA	AA	BB	AA	BB	BB	BB	AA	AA	AA	BB	BB	BB	BB	BB	BB	AA	AA	BB	BB	AA	AA	BB	AA
s141063	1	45.839	Sme2.5_00852.1	125258	41429	7e-68	E01	sb01	67152223	NS	NS	NS	NS	NS	NS	NS	NS	NS	AA	AA	AA	AA	AA	BB	AA	AA	AA	BB	AA	BB	BB	BB	AA	AA	AA	BB	BB	BB	BB	BB	BB	AA	AA	BB	BB	AA	AA	BB	AA
s95025	1	53.98	Sme2.5_02734.1	75624	72106	3e-66	E01	sb02inv	72112129	NS	NS	NS	NS	NS	NS	NS	NS	NS	BB	AA	AA	AA	AA	BB	AA	AA	AA	BB	AA	BB	BB	BB	AA	AA	AA	BB	BB	BB	BB	BB	BB	AA	AA	BB	AA	AA	AA	BB	AA
s271554	1	57.331	Sme2.5_21085.1	4862	1926	7e-63	NS	NS	NS	NS	NS	NS	NS	NS	NS	NS	NS	NS	BB	AA	BB	AA	AA	BB	AA	AA	AA	BB	AA	BB	BB	BB	AA	AA	AA	BB	BB	BB	BB	BB	BB	AA	AA	BB	AA	AA	AA	BB	AA
s35218	1	59.258	Sme2.5_02913.1	74041	20115	2e-63	E01	sb03	72645613	NS	NS	NS	NS	NS	NS	P01	63415390	4e-40	BB	AA	BB	AA	AA	BB	AA	AA	AA	BB	AA	BB	BB	BB	AA	AA	AA	BB	BB	BB	BB	BB	BB	AA	AA	BB	AA	AA	AA	BB	AA
s68885	1	59.633	Sme2.5_02913.1	74041	20259	7e-68	E01	sb03	72645613	NS	NS	NS	NS	NS	NS	P01	63415276	2e-37	BB	AA	BB	AA	AA	BB	AA	AA	AA	BB	AA	BB	BB	BB	AA	AA	AA	BB	BB	BB	BB	BB	BB	AA	AA	BB	AA	AA	AA	BB	AA
s118898	1	59.932	Sme2.5_03378.1	81647	68160	3e-66	E01	sb02inv	71184980	T01	78676432	3e-51	C01	222918530	1e-45	NS	NS	NS	BB	AA	BB	AA	AA	BB	AA	AA	AA	BB	AA	BB	BB	BB	AA	AA	AA	BB	BB	BB	BB	BB	BB	AA	AA	BB	AA	AA	AA	BB	AA
s24215	1	61.322	Sme2.5_05940.1	38130	22566	3e-66	E01	sb02inv	70906657	T01	78392069	1e-40	C01	172148131	1e-30	P04	62429395	2e-47	BB	AA	BB	AA	AA	BB	AA	AA	AA	BB	AA	BB	BB	BB	AA	AA	AA	BB	BB	BB	BB	BB	BB	BB	AA	BB	AA	AA	AA	BB	BB
s79925	1	62.056	Sme2.5_03353.1	60677	10175	3e-66	E01	sb02inv	70864672	NS	NS	NS	NS	NS	NS	NS	NS	NS	BB	AA	BB	AA	AA	BB	AA	AA	AA	BB	AA	BB	BB	BB	AA	AA	AA	BB	BB	BB	BB	BB	BB	BB	AA	BB	AA	AA	AA	BB	BB
s185390	1	62.416	Sme2.5_00940.1	176894	118393	3e-61	E01	sb02inv	70144349	NS	NS	NS	NS	NS	NS	NS	NS	NS	BB	AA	BB	AA	AA	BB	AA	AA	AA	BB	AA	BB	BB	BB	AA	AA	AA	BB	BB	BB	BB	BB	BB	BB	AA	BB	AA	AA	AA	BB	BB
s258830	1	62.59	Sme2.5_04932.1	45632	4354	1e-64	E01	sb02inv	70121099	T01	77739766	8e-57	NS	NS	NS	P01	63690633	8e-52	BB	AA	BB	AA	AA	BB	AA	AA	AA	BB	AA	BB	BB	BB	AA	AA	AA	BB	BB	BB	BB	BB	BB	BB	AA	BB	AA	AA	AA	BB	BB
s221965	1	62.938	Sme2.5_00940.1	176894	118257	3e-61	E01	sb02inv	70144349	NS	NS	NS	NS	NS	NS	NS	NS	NS	BB	AA	BB	AA	AA	BB	AA	AA	AA	BB	AA	BB	BB	BB	AA	AA	AA	BB	BB	BB	BB	BB	BB	BB	AA	BB	AA	AA	AA	BB	BB
s239752	1	63.117	Sme2.5_04932.1	45632	27608	3e-66	E01	sb02inv	70121099	T01	77728542	7e-53	C01	171737821	2e-52	P01	63676320	3e-51	BB	AA	BB	AA	AA	BB	AA	AA	AA	BB	AA	BB	BB	BB	AA	AA	AA	BB	BB	BB	BB	BB	BB	BB	AA	BB	AA	AA	AA	BB	BB
s291482	1	63.452	Sme2.5_03123.1	63434	20963	3e-66	E01	sb03	73154442	T01	80625666	1e-34	C05	15031139	8e-32	P01	67314832	6e-43	BB	AA	BB	AA	AA	BB	AA	AA	AA	BB	AA	BB	BB	BB	AA	AA	AA	BB	BB	BB	BB	BB	BB	BB	AA	BB	AA	AA	AA	BB	BB
s291086	1	63.713	Sme2.5_06446.1	34498	11963	3e-66	E01	sb02inv	69702733	NS	NS	NS	NS	NS	NS	NS	NS	NS	BB	AA	BB	AA	AA	BB	AA	AA	AA	BB	AA	BB	BB	BB	AA	AA	AA	BB	AA	BB	BB	BB	BB	BB	AA	BB	AA	AA	AA	BB	BB
s258780	1	64.001	Sme2.5_00089.1	213640	178883	1e-64	E01	sb02inv	70440101	NS	NS	NS	NS	NS	NS	NS	NS	NS	BB	AA	BB	AA	AA	BB	AA	AA	AA	BB	AA	BB	BB	BB	AA	AA	AA	BB	BB	BB	BB	BB	BB	BB	AA	BB	AA	AA	AA	BB	BB
s164072	1	64.471	Sme2.5_10973.1	18394	3302	3e-66	E01	sb03	73597461	T01	81835162	9e-52	C01	160837603	6e-53	P01	66129851	2e-53	BB	AA	BB	AA	AA	BB	AA	AA	AA	BB	AA	BB	BB	BB	AA	AA	AA	BB	BB	BB	BB	BB	BB	BB	AA	BB	AA	AA	AA	BB	BB
s257422	1	64.687	Sme2.5_12747.1	14667	10458	1e-64	E01	sb03	73604663	NS	NS	NS	NS	NS	NS	NS	NS	NS	BB	AA	BB	AA	AA	BB	AA	AA	AA	BB	AA	BB	BB	BB	AA	AA	AA	BB	BB	BB	BB	BB	BB	BB	AA	BB	AA	AA	AA	BB	BB
s240145	1	65.164	Sme2.5_02334.1	74026	62408	3e-66	E01	sb03	73888936	T01	82138331	7e-48	NS	NS	NS	P01	65773241	3e-56	BB	AA	BB	AA	AA	BB	AA	AA	AA	BB	AA	BB	BB	BB	AA	AA	AA	BB	AA	BB	BB	BB	BB	BB	AA	BB	AA	AA	AA	BB	BB
s132638	1	65.824	Sme2.5_07464.1	29337	23194	1e-64	E01	sb03	73123040	T01	80612157	3e-51	NS	NS	NS	NS	NS	NS	BB	AA	BB	AA	AA	BB	AA	AA	AA	BB	AA	BB	BB	BB	AA	AA	AA	BB	AA	BB	BB	BB	BB	BB	AA	BB	AA	AA	AA	BB	BB
s168619	1	69.33	Sme2.5_00114.1	203019	190219	3e-66	E01	sb03	72938015	NS	NS	NS	NS	NS	NS	P01	67460544	1e-59	BB	BB	BB	AA	AA	BB	AA	AA	AA	BB	AA	BB	BB	BB	AA	AA	AA	BB	AA	BB	BB	BB	BB	BB	AA	BB	AA	AA	AA	BB	BB
s253745	1	73.415	Sme2.5_00699.1	122023	74879	7e-68	E01	sb03	75094133	NS	NS	NS	NS	NS	NS	NS	NS	NS	BB	BB	BB	AA	AA	BB	AA	AA	AA	BB	AA	BB	BB	BB	AA	BB	AA	BB	AA	BB	BB	BB	BB	BB	AA	BB	AA	AA	AA	BB	BB
s129699	1	74.778	Sme2.5_00699.1	122023	117204	3e-66	E01	sb03	75094133	NS	NS	NS	NS	NS	NS	NS	NS	NS	BB	BB	BB	AA	AA	BB	AA	AA	AA	BB	AA	BB	BB	BB	AA	BB	AA	BB	AA	BB	BB	BB	AA	BB	AA	BB	AA	AA	AA	BB	BB
s15731	1	75.906	Sme2.5_00699.1	122023	28496	3e-66	E01	sb03	75094133	T01	83368698	4e-30	NS	NS	NS	P01	68433565	2e-37	BB	BB	BB	AA	AA	BB	AA	AA	AA	BB	AA	BB	BB	BB	AA	BB	AA	BB	AA	BB	BB	BB	AA	BB	AA	BB	AA	AA	AA	BB	AA
s219212	1	76.786	Sme2.5_02961.1	65345	10944	3e-66	E01	sb03	75593720	NS	NS	NS	NS	NS	NS	NS	NS	NS	BB	BB	BB	AA	AA	BB	AA	AA	AA	BB	AA	BB	BB	BB	AA	BB	AA	BB	AA	BB	BB	BB	AA	BB	AA	BB	AA	AA	AA	BB	AA
s104926	1	77.593	Sme2.5_02961.1	65345	11134	3e-66	E01	sb03	75593720	NS	NS	NS	NS	NS	NS	NS	NS	NS	BB	BB	BB	AA	AA	BB	AA	AA	AA	BB	AA	BB	BB	BB	AA	BB	AA	BB	AA	BB	BB	BB	AA	BB	AA	BB	AA	AA	AA	BB	AA
s86254	1	79.186	Sme2.5_03067.1	64029	47810	3e-66	E01	sb03	76737146	T01	84990411	4e-35	NS	NS	NS	P01	70736436	4e-45	BB	BB	BB	AA	AA	BB	AA	AA	AA	BB	AA	BB	BB	BB	AA	BB	AA	BB	AA	BB	BB	BB	AA	BB	AA	BB	AA	AA	AA	BB	AA
s26798	1	79.323	Sme2.5_03067.1	64029	51816	3e-66	E01	sb03	76737146	NS	NS	NS	NS	NS	NS	NS	NS	NS	BB	BB	BB	AA	AA	BB	AA	AA	AA	BB	AA	BB	BB	BB	AA	BB	AA	BB	AA	BB	BB	BB	AA	BB	AA	BB	AA	AA	AA	BB	AA
s269197	1	80.931	Sme2.5_09999.1	21046	13867	1e-64	E01	sb03	76815832	T01	85060869	1e-54	C01	41130547	8e-47	P01	70818540	1e-55	BB	BB	BB	AA	AA	BB	AA	AA	AA	BB	AA	BB	BB	BB	AA	BB	AA	BB	AA	BB	BB	BB	AA	BB	AA	BB	BB	AA	AA	BB	AA
s272	1	81.653	Sme2.5_00003.1	629958	558985	3e-66	E04	sb18	62717611	T01	85112436	2e-48	C01	157545928	3e-41	P01	70876817	8e-47	BB	BB	BB	AA	AA	BB	AA	AA	AA	BB	AA	BB	BB	BB	AA	BB	AA	BB	AA	BB	AA	BB	AA	BB	AA	BB	BB	AA	AA	BB	AA
s128286	1	83.201	Sme2.5_01547.1	122051	10547	3e-66	E01	sb03	77742150	NS	NS	NS	NS	NS	NS	NS	NS	NS	AA	BB	BB	AA	AA	BB	AA	AA	AA	BB	AA	BB	BB	BB	AA	BB	AA	BB	AA	BB	AA	BB	AA	BB	AA	BB	BB	AA	AA	BB	AA
s209523	1	84.822	Sme2.5_01547.1	122051	15273	3e-66	E01	sb03	77742150	T01	85987038	9e-52	C08	122762954	8e-32	P01	72093385	8e-52	AA	BB	BB	AA	AA	BB	AA	AA	BB	BB	BB	BB	BB	BB	AA	BB	AA	BB	AA	BB	AA	BB	AA	BB	AA	BB	BB	AA	AA	BB	AA
s282054	1	86.17	Sme2.5_00889.1	138635	26168	7e-68	E01	sb03	77980498	T01	86174131	1e-49	NS	NS	NS	P01	72290714	6e-53	AA	BB	BB	AA	AA	BB	AA	AA	BB	BB	BB	BB	BB	BB	AA	BB	AA	BB	AA	BB	AA	BB	AA	BB	AA	BB	BB	AA	AA	BB	AA
s288620	1	87.508	Sme2.5_06000.1	43113	17220	3e-66	E01	sb03	78161361	NS	NS	NS	NS	NS	NS	NS	NS	NS	AA	BB	BB	AA	AA	BB	AA	AA	BB	BB	BB	BB	BB	BB	AA	BB	AA	BB	AA	BB	AA	BB	AA	BB	AA	BB	BB	AA	AA	BB	AA
s115389	1	88.259	Sme2.5_11091.1	18100	9836	7e-68	E01	sb03	78583090	T01	86823512	2e-38	C08	125132554	5e-49	P01	73199315	4e-45	AA	BB	BB	AA	AA	BB	AA	AA	BB	BB	BB	BB	BB	BB	AA	BB	AA	BB	AA	BB	AA	BB	AA	BB	AA	BB	BB	AA	AA	BB	AA
s64606	1	88.877	Sme2.5_13353.1	13566	6995	7e-68	E01	sb03	78571975	NS	NS	NS	NS	NS	NS	NS	NS	NS	AA	AA	BB	AA	AA	BB	AA	AA	BB	BB	BB	BB	BB	BB	AA	BB	AA	BB	AA	BB	AA	BB	AA	BB	AA	BB	BB	AA	AA	BB	AA
s112337	1	90.731	Sme2.5_03209.1	62358	48855	3e-66	E01	sb03	78638033	T01	86858605	5e-49	C08	125244240	2e-42	P01	73238692	1e-54	AA	BB	BB	AA	AA	BB	AA	AA	BB	BB	BB	BB	BB	BB	AA	BB	AA	BB	AA	BB	AA	BB	AA	BB	AA	BB	BB	AA	AA	BB	AA
s115933	1	91.402	Sme2.5_03209.1	62358	49056	3e-66	E01	sb03	78638033	NS	NS	NS	NS	NS	NS	NS	NS	NS	AA	AA	BB	AA	AA	BB	AA	AA	BB	BB	BB	BB	BB	BB	AA	BB	AA	BB	AA	BB	AA	BB	AA	BB	AA	BB	BB	AA	AA	BB	AA
s80646	1	96.424	Sme2.5_09443.1	22625	17942	7e-68	NS	NS	NS	NS	NS	NS	NS	NS	NS	NS	NS	NS	AA	AA	BB	AA	AA	BB	AA	AA	BB	BB	BB	BB	AA	BB	AA	BB	AA	BB	AA	BB	AA	AA	AA	BB	AA	BB	BB	AA	AA	AA	AA
s307155	1	100.226	Sme2.5_00112.1	266027	19620	7e-68	E01	sb03	80693432	NS	NS	NS	NS	NS	NS	NS	NS	NS	AA	AA	BB	AA	AA	BB	AA	AA	BB	BB	BB	BB	BB	BB	AA	BB	AA	BB	AA	BB	AA	BB	AA	BB	AA	BB	BB	BB	AA	AA	AA
s225393	1	101.694	Sme2.5_00112.1	266027	9029	7e-68	E01	sb03	80693432	T01	88832446	2e-53	NS	NS	NS	P01	75891049	1e-54	AA	AA	BB	AA	AA	BB	AA	AA	BB	BB	BB	BB	AA	BB	AA	BB	AA	BB	AA	BB	AA	AA	AA	BB	AA	BB	BB	BB	AA	AA	AA
s258938	1	102.407	Sme2.5_00112.1	266027	19404	7e-68	E01	sb03	80693432	NS	NS	NS	NS	NS	NS	NS	NS	NS	AA	AA	BB	AA	AA	BB	AA	AA	BB	BB	BB	BB	AA	BB	AA	BB	AA	BB	AA	BB	AA	AA	AA	BB	BB	BB	BB	BB	AA	AA	AA
s7736	1	102.847	Sme2.5_00287.1	159033	10438	3e-66	E01	sb03	79866929	NS	NS	NS	NS	NS	NS	P01	75058936	1e-50	AA	AA	BB	AA	AA	BB	AA	AA	BB	BB	BB	BB	AA	BB	AA	BB	AA	BB	AA	BB	AA	AA	AA	BB	BB	BB	BB	BB	AA	AA	AA
s181036	1	103.346	Sme2.5_00112.1	266027	19622	7e-68	E01	sb03	80693432	NS	NS	NS	NS	NS	NS	NS	NS	NS	AA	AA	BB	AA	AA	BB	AA	AA	BB	BB	BB	BB	AA	BB	AA	BB	AA	BB	AA	BB	AA	AA	AA	BB	BB	BB	BB	BB	AA	AA	AA
s155842	1	103.888	Sme2.5_00112.1	266027	172795	7e-68	E01	sb03	80693432	NS	NS	NS	C12	125900845	6e-33	NS	NS	NS	AA	AA	BB	AA	AA	BB	AA	AA	BB	BB	BB	BB	AA	BB	AA	BB	AA	BB	AA	BB	AA	AA	AA	BB	BB	BB	BB	BB	AA	AA	AA
s311486	1	105.479	Sme2.5_00192.1	174997	167143	3e-66	E01	sb03	80965718	NS	NS	NS	NS	NS	NS	NS	NS	NS	AA	AA	BB	AA	AA	BB	AA	AA	BB	BB	BB	BB	AA	BB	AA	BB	AA	BB	AA	BB	AA	AA	AA	BB	AA	BB	BB	BB	AA	AA	AA
s167434	1	106.007	Sme2.5_11332.1	17590	10397	7e-68	E01	sb03	80879818	T01	89121476	5e-44	NS	NS	NS	P01	76338741	8e-47	AA	AA	BB	AA	AA	BB	AA	AA	BB	BB	BB	BB	AA	BB	AA	BB	AA	BB	AA	BB	AA	AA	AA	BB	BB	BB	BB	BB	AA	AA	AA
s196519	1	106.464	Sme2.5_00192.1	174997	120008	3e-66	E01	sb03	80965718	NS	NS	NS	NS	NS	NS	P01	76473201	6e-43	AA	AA	BB	AA	AA	BB	AA	AA	BB	BB	BB	BB	AA	BB	AA	BB	AA	BB	AA	AA	AA	AA	AA	BB	BB	BB	BB	BB	AA	AA	AA
s262393	1	107.127	Sme2.5_07431.1	29440	20569	3e-66	E01	sb03	81452617	NS	NS	NS	NS	NS	NS	NS	NS	NS	AA	AA	BB	AA	AA	BB	AA	AA	BB	BB	BB	BB	AA	BB	AA	BB	AA	BB	AA	AA	AA	AA	AA	BB	BB	BB	BB	BB	AA	AA	AA
s15556	1	107.717	Sme2.5_07431.1	29440	10516	7e-68	E01	sb03	81452617	T01	89705800	5e-44	NS	NS	NS	P01	77243714	2e-42	AA	AA	BB	AA	AA	BB	AA	AA	BB	BB	BB	BB	AA	BB	BB	BB	AA	BB	AA	AA	AA	AA	AA	BB	BB	BB	BB	BB	AA	AA	AA
s2847	1	109.416	Sme2.5_00079.1	221161	157692	7e-68	E01	sb03	81880353	T01	90157161	7e-48	C08	132725289	8e-47	P01	77790921	1e-50	AA	AA	BB	AA	AA	BB	AA	AA	BB	BB	BB	BB	AA	BB	BB	BB	AA	BB	AA	AA	AA	AA	AA	AA	BB	BB	BB	BB	AA	AA	AA
s310486	1	109.994	Sme2.5_00632.1	231923	120736	7e-68	E01	sb03	82145232	T01	90346383	7e-53	C08	132460537	2e-52	P01	77988199	6e-53	AA	AA	BB	AA	AA	BB	AA	AA	BB	BB	BB	BB	AA	BB	BB	BB	AA	BB	AA	AA	AA	AA	AA	AA	BB	BB	BB	BB	AA	AA	AA
s18439	1	111.392	Sme2.5_02138.1	87312	73787	3e-66	E05	sb19	63749859	NS	NS	NS	NS	NS	NS	NS	NS	NS	AA	AA	BB	AA	AA	BB	AA	AA	BB	BB	BB	BB	AA	BB	BB	BB	AA	BB	AA	AA	AA	AA	AA	AA	BB	BB	BB	BB	AA	AA	BB
s280463	1	112.138	Sme2.5_03475.1	107995	96536	3e-66	E01	sb03	82336575	NS	NS	NS	NS	NS	NS	NS	NS	NS	AA	AA	BB	AA	AA	BB	AA	AA	BB	BB	BB	BB	AA	BB	BB	BB	AA	BB	AA	AA	AA	AA	AA	AA	BB	BB	BB	BB	AA	AA	BB
s315230	1	114.35	Sme2.5_02242.1	75514	21181	3e-66	E01	sb03	82875564	NS	NS	NS	NS	NS	NS	P01	79016385	6e-23	AA	AA	BB	AA	AA	BB	AA	AA	BB	BB	BB	BB	AA	BB	BB	BB	AA	BB	AA	AA	AA	AA	AA	AA	BB	BB	BB	BB	AA	BB	BB
s149979	1	115.069	Sme2.5_02242.1	75514	26956	3e-66	E01	sb03	82875564	NS	NS	NS	NS	NS	NS	NS	NS	NS	AA	AA	BB	AA	AA	BB	AA	AA	BB	BB	BB	BB	AA	BB	BB	BB	AA	BB	AA	AA	BB	AA	AA	AA	BB	BB	BB	BB	AA	BB	BB
s223519	1	115.626	Sme2.5_06676.1	32725	25433	3e-66	E01	sb03	83190980	NS	NS	NS	NS	NS	NS	NS	NS	NS	AA	AA	BB	AA	AA	BB	AA	AA	BB	BB	BB	BB	AA	BB	BB	BB	AA	BB	AA	AA	BB	AA	AA	AA	BB	BB	BB	BB	AA	BB	BB
s154904	1	116.316	Sme2.5_07025.1	31168	13311	3e-66	E01	sb03	83272996	T01	91513094	2e-52	C08	134351941	1e-45	P01	79465931	2e-52	AA	AA	BB	AA	AA	BB	AA	AA	BB	BB	BB	BB	AA	BB	BB	BB	AA	BB	AA	AA	BB	AA	AA	AA	BB	BB	BB	BB	AA	BB	BB
s186541	1	116.911	Sme2.5_00539.1	150945	8041	7e-68	E01	sb03	83750072	T01	91849012	3e-56	C08	136773577	2e-42	P01	79940667	3e-56	AA	AA	BB	AA	AA	BB	AA	AA	BB	BB	BB	BB	AA	BB	BB	BB	AA	BB	AA	AA	BB	AA	AA	AA	BB	BB	BB	BB	AA	BB	BB
s153959	1	117.607	Sme2.5_00025.1	275472	84968	7e-68	E01	sb03	83904134	T01	92099151	9e-32	NS	NS	NS	P01	80201536	2e-38	AA	AA	BB	AA	AA	BB	AA	AA	BB	BB	BB	BB	AA	BB	BB	BB	AA	BB	AA	AA	BB	AA	AA	AA	BB	BB	BB	BB	AA	BB	BB
s82653	1	118.29	Sme2.5_00025.1	275472	79477	7e-68	E01	sb03	83904134	T01	92092662	1e-40	NS	NS	NS	P01	80195023	1e-40	AA	AA	BB	AA	AA	BB	AA	AA	BB	BB	BB	BB	AA	BB	BB	BB	AA	BB	AA	AA	BB	AA	AA	AA	BB	BB	BB	BB	AA	BB	BB
s44130	1	118.914	Sme2.5_00025.1	275472	242170	7e-68	E01	sb03	83904134	NS	NS	NS	NS	NS	NS	NS	NS	NS	AA	AA	BB	AA	AA	BB	AA	AA	BB	BB	BB	BB	AA	BB	BB	BB	AA	BB	AA	AA	BB	AA	AA	AA	BB	BB	BB	BB	AA	BB	BB
s11162	1	119.468	Sme2.5_00025.1	275472	245369	7e-68	E01	sb03	83904134	NS	NS	NS	NS	NS	NS	NS	NS	NS	AA	AA	BB	AA	AA	BB	AA	AA	BB	BB	BB	BB	AA	BB	BB	BB	AA	BB	AA	BB	BB	AA	AA	AA	BB	BB	BB	BB	AA	BB	BB
s22632	1	119.639	Sme2.5_02661.1	69080	53179	7e-68	E01	sb03	84281156	NS	NS	NS	NS	NS	NS	NS	NS	NS	AA	AA	BB	AA	AA	BB	AA	AA	BB	BB	BB	BB	AA	BB	BB	BB	AA	BB	AA	AA	BB	AA	AA	AA	BB	BB	BB	BB	AA	BB	BB
s158949	1	120.198	Sme2.5_02661.1	69080	64488	7e-68	E01	sb03	84281156	T01	92546269	3e-51	C08	136125229	2e-52	P01	80742495	3e-56	AA	AA	BB	AA	AA	BB	AA	AA	BB	BB	BB	BB	AA	BB	BB	BB	AA	BB	AA	BB	BB	AA	AA	AA	BB	BB	BB	BB	AA	BB	BB
s153483	1	121.832	Sme2.5_04709.1	54944	13005	3e-66	E01	sb03	84866250	T01	93090801	3e-51	NS	NS	NS	P01	81467906	6e-53	AA	AA	BB	AA	AA	BB	AA	AA	BB	BB	BB	BB	AA	BB	BB	BB	AA	BB	BB	BB	BB	AA	AA	AA	BB	BB	BB	BB	AA	BB	BB
s55465	1	122.599	Sme2.5_00225.1	380688	329478	7e-68	E01	sb03	85186751	T01	93295229	2e-48	C08	137568030	5e-39	NS	NS	NS	AA	AA	BB	AA	AA	BB	AA	AA	BB	BB	BB	BB	AA	BB	BB	BB	AA	BB	BB	BB	BB	AA	AA	AA	BB	BB	BB	BB	AA	BB	BB
s194249	1	122.897	Sme2.5_00225.1	380688	329319	7e-68	E01	sb03	85186751	T01	93295386	1e-44	C08	137568186	8e-37	NS	NS	NS	AA	AA	BB	AA	AA	BB	AA	AA	BB	BB	BB	BB	AA	BB	BB	BB	AA	BB	BB	BB	BB	AA	AA	AA	BB	BB	BB	BB	AA	BB	BB
s26994	1	123.365	Sme2.5_00091.1	213367	84550	3e-66	E02	sb06	42809097	T01	92703248	7e-43	NS	NS	NS	P01	80916991	6e-43	AA	AA	BB	AA	AA	BB	AA	AA	BB	BB	BB	BB	AA	BB	BB	BB	AA	BB	BB	BB	BB	AA	AA	AA	BB	BB	BB	BB	AA	BB	BB
s259556	1	123.611	Sme2.5_00225.1	380688	268113	7e-68	E01	sb03	85186751	T01	93359345	4e-45	C08	137772630	4e-35	P01	81820112	4e-45	AA	AA	BB	AA	AA	BB	AA	AA	BB	BB	BB	BB	AA	BB	BB	BB	AA	BB	BB	BB	BB	AA	AA	AA	BB	BB	BB	BB	AA	BB	BB
s221416	1	124.177	Sme2.5_16806.1	8636	7095	1e-64	NS	NS	NS	NS	NS	NS	NS	NS	NS	NS	NS	NS	AA	AA	BB	AA	AA	BB	AA	AA	BB	BB	BB	BB	AA	BB	BB	BB	AA	BB	BB	BB	BB	AA	AA	AA	BB	BB	BB	BB	AA	BB	BB
s77613	1	124.402	Sme2.5_05841.1	53754	29166	7e-68	E01	sb03	85974953	T01	94218877	2e-53	C01	257704048	2e-57	P01	82927048	2e-58	AA	AA	BB	AA	AA	BB	AA	AA	BB	BB	BB	BB	AA	BB	BB	BB	AA	BB	BB	BB	BB	AA	AA	AA	BB	BB	BB	BB	AA	BB	BB
s20559	1	124.612	Sme2.5_00057.1	240514	71076	3e-66	E01	sb03	86091327	NS	NS	NS	NS	NS	NS	NS	NS	NS	AA	AA	BB	AA	AA	BB	AA	AA	BB	BB	BB	BB	AA	BB	AA	BB	AA	BB	BB	BB	BB	AA	AA	AA	BB	BB	BB	BB	AA	BB	BB
s178983	1	124.79	Sme2.5_06518.1	35787	11895	7e-68	E01	sb03	85824608	T01	94068566	1e-20	NS	NS	NS	P01	82771313	2e-22	AA	AA	BB	AA	AA	BB	AA	AA	BB	BB	BB	BB	AA	BB	AA	BB	AA	BB	BB	BB	BB	AA	AA	AA	BB	BB	BB	BB	AA	BB	BB
s314706	1	125.107	Sme2.5_00057.1	240514	71345	3e-66	E01	sb03	86091327	NS	NS	NS	NS	NS	NS	NS	NS	NS	BB	AA	BB	AA	AA	BB	AA	AA	BB	BB	BB	BB	AA	BB	BB	BB	AA	BB	BB	BB	BB	AA	AA	AA	BB	BB	BB	BB	AA	BB	BB
s88435	1	125.343	Sme2.5_06518.1	35787	11711	7e-68	E01	sb03	85824608	NS	NS	NS	NS	NS	NS	NS	NS	NS	AA	AA	BB	AA	AA	BB	AA	AA	BB	BB	BB	BB	AA	BB	BB	BB	AA	BB	BB	BB	BB	AA	BB	AA	BB	BB	BB	BB	AA	BB	BB
s80925	1	125.5	Sme2.5_02857.1	66625	62713	1e-64	E01	sb03	85530986	NS	NS	NS	NS	NS	NS	NS	NS	NS	AA	AA	BB	AA	AA	BB	AA	AA	BB	BB	BB	BB	AA	BB	BB	BB	AA	BB	BB	BB	BB	AA	BB	AA	BB	BB	BB	BB	AA	BB	BB
s117819	1	125.812	Sme2.5_00432.1	142284	128447	7e-68	E01	sb03	85879340	NS	NS	NS	NS	NS	NS	NS	NS	NS	AA	AA	BB	AA	AA	BB	AA	AA	BB	BB	BB	BB	AA	BB	AA	BB	AA	BB	BB	BB	BB	AA	BB	AA	BB	BB	BB	BB	AA	BB	BB
s110227	1	126.462	Sme2.5_00057.1	240514	87700	7e-68	E01	sb03	86091327	NS	NS	NS	C01	257845001	1e-29	P01	83008150	6e-43	BB	AA	BB	AA	AA	BB	AA	AA	BB	BB	BB	BB	AA	BB	AA	BB	AA	BB	BB	BB	BB	AA	BB	AA	BB	BB	BB	BB	AA	BB	BB
s96832	1	128.376	Sme2.5_00658.1	124561	32423	7e-68	E01	sb03	86650009	NS	NS	NS	C08	140021590	1e-34	NS	NS	NS	AA	AA	BB	AA	AA	BB	AA	AA	BB	BB	BB	BB	AA	BB	BB	BB	AA	BB	BB	BB	BB	AA	BB	AA	BB	BB	BB	BB	AA	BB	BB
s91696	1	132.384	Sme2.5_02852.1	66698	49268	3e-66	E01	sb03	86870241	NS	NS	NS	NS	NS	NS	NS	NS	NS	AA	AA	BB	AA	AA	BB	AA	AA	BB	BB	BB	BB	AA	BB	AA	BB	AA	BB	BB	BB	BB	AA	BB	AA	BB	BB	BB	BB	BB	BB	BB
s24334	1	134.649	Sme2.5_02785.1	67688	20499	1e-64	E01	sb03	87422681	T01	95647310	1e-40	C08	141744662	1e-20	NS	NS	NS	BB	AA	BB	AA	AA	BB	AA	AA	BB	BB	BB	BB	AA	BB	AA	BB	AA	BB	BB	BB	BB	AA	BB	AA	BB	BB	BB	BB	BB	BB	BB
s616	1	141.139	Sme2.5_02188.1	76513	63725	7e-68	E01	sb03	88722640	T01	96997617	7e-58	C01	159423742	2e-52	P01	86576287	3e-56	BB	AA	BB	AA	AA	BB	AA	AA	BB	BB	BB	BB	AA	BB	AA	BB	AA	BB	BB	BB	BB	AA	BB	AA	BB	BB	BB	BB	BB	BB	BB
s132298	1	141.867	Sme2.5_00175.1	179301	71708	3e-66	E01	sb03	88863099	T01	97115074	3e-46	C01	159611357	1e-44	P01	86751563	6e-53	BB	AA	BB	AA	AA	BB	AA	AA	BB	BB	BB	BB	AA	BB	AA	BB	AA	BB	BB	BB	BB	AA	BB	AA	BB	BB	AA	BB	BB	BB	BB
s76790	1	142.222	Sme2.5_00175.1	179301	132830	3e-66	E01	sb03	88863099	T01	97173725	7e-43	NS	NS	NS	P01	86878399	6e-43	BB	AA	BB	AA	AA	BB	AA	AA	BB	BB	BB	BB	AA	BB	AA	BB	AA	BB	BB	BB	BB	AA	BB	AA	BB	BB	AA	BB	BB	BB	BB
s161062	1	143.062	Sme2.5_00563.1	226998	139597	3e-66	E01	sb03	89337301	NS	NS	NS	NS	NS	NS	NS	NS	NS	BB	AA	BB	AA	AA	BB	AA	AA	BB	BB	BB	BB	AA	BB	AA	BB	AA	BB	BB	BB	BB	AA	BB	AA	BB	BB	AA	BB	BB	BB	BB
s304521	1	145.305	Sme2.5_00749.1	119532	18221	3e-66	E01	sb03	89496481	NS	NS	NS	NS	NS	NS	NS	NS	NS	BB	AA	BB	AA	AA	BB	AA	AA	BB	BB	BB	BB	AA	BB	BB	BB	AA	BB	BB	BB	BB	AA	BB	AA	BB	BB	AA	BB	BB	BB	BB
s185613	1	146.986	Sme2.5_00254.1	162617	131613	3e-66	E01	sb03	89831025	T01	98029863	1e-54	C08	145035377	5e-49	P01	88088226	1e-55	BB	AA	BB	AA	AA	BB	AA	AA	BB	BB	BB	BB	AA	BB	BB	BB	AA	BB	BB	BB	BB	AA	BB	AA	BB	BB	AA	BB	BB	BB	BB
s271339	1	147.801	Sme2.5_13688.1	12953	4146	1e-64	E01	sb03	90107183	NS	NS	NS	NS	NS	NS	NS	NS	NS	BB	AA	BB	AA	AA	BB	AA	AA	BB	BB	BB	BB	AA	BB	BB	BB	AA	BB	BB	BB	BB	AA	BB	AA	BB	BB	AA	BB	BB	BB	BB
s307668	1	148.063	Sme2.5_03342.1	60746	34368	3e-66	E01	sb03	90202228	NS	NS	NS	NS	NS	NS	P01	88569389	6e-48	BB	AA	BB	AA	AA	BB	AA	AA	BB	BB	BB	BB	AA	BB	BB	BB	AA	BB	BB	BB	BB	AA	BB	AA	BB	BB	AA	BB	BB	BB	BB
s189525	1	148.411	Sme2.5_06472.1	34259	20874	3e-66	E01	sb03	90048433	NS	NS	NS	NS	NS	NS	NS	NS	NS	BB	AA	BB	AA	AA	BB	AA	AA	BB	BB	BB	BB	AA	AA	BB	BB	AA	BB	BB	BB	BB	AA	BB	AA	BB	BB	AA	BB	BB	BB	BB
s24508	1	148.673	Sme2.5_06472.1	34259	8448	3e-66	E01	sb03	90048433	NS	NS	NS	NS	NS	NS	NS	NS	NS	BB	AA	BB	AA	AA	BB	AA	AA	BB	BB	BB	BB	AA	BB	BB	BB	AA	BB	BB	BB	BB	AA	BB	AA	BB	BB	AA	BB	BB	BB	BB
s131775	1	149.04	Sme2.5_03342.1	60746	38286	3e-66	E01	sb03	90202228	NS	NS	NS	NS	NS	NS	NS	NS	NS	BB	AA	BB	AA	AA	BB	AA	AA	BB	BB	BB	BB	AA	BB	BB	BB	AA	BB	BB	BB	BB	AA	BB	AA	BB	BB	AA	BB	BB	BB	BB
s90546	1	150.111	Sme2.5_01453.1	93730	5860	3e-66	E01	sb03	90136119	NS	NS	NS	NS	NS	NS	NS	NS	NS	BB	AA	BB	AA	AA	BB	AA	AA	BB	BB	BB	BB	BB	BB	BB	BB	AA	BB	BB	BB	BB	AA	BB	BB	BB	BB	AA	BB	BB	BB	BB
s241712	1	150.851	Sme2.5_03342.1	60746	24495	3e-66	E01	sb03	90202228	NS	NS	NS	NS	NS	NS	NS	NS	NS	BB	AA	BB	AA	AA	BB	AA	AA	BB	BB	BB	BB	BB	AA	BB	BB	AA	BB	BB	BB	BB	AA	BB	BB	BB	BB	AA	BB	BB	BB	BB
s158293	2	0	Sme2.5_26934.1	2296	109	1e-64	NS	NS	NS	NS	NS	NS	NS	NS	NS	NS	NS	NS	AA	BB	AA	AA	BB	AA	AA	BB	BB	AA	BB	AA	AA	AA	AA	AA	BB	AA	BB	BB	BB	AA	AA	AA	AA	BB	AA	AA	AA	AA	AA
s264018	2	1.577	Sme2.5_24898.1	6282	6268	3e-66	NS	NS	NS	NS	NS	NS	NS	NS	NS	NS	NS	NS	BB	BB	AA	AA	BB	AA	AA	BB	BB	AA	BB	AA	AA	AA	AA	AA	BB	AA	BB	BB	BB	AA	AA	AA	AA	BB	AA	AA	AA	AA	AA
s36895	2	2.269	Sme2.5_01240.1	135324	28298	8e-62	E02	sb04	15954608	NS	NS	NS	NS	NS	NS	NS	NS	NS	BB	BB	AA	AA	BB	AA	AA	BB	BB	AA	BB	AA	AA	AA	AA	AA	BB	AA	BB	BB	BB	AA	AA	AA	AA	BB	AA	AA	AA	AA	AA
s184125	2	2.935	Sme2.5_00921.1	122675	38167	3e-66	E02	sb04	21219835	NS	NS	NS	NS	NS	NS	NS	NS	NS	BB	BB	AA	AA	BB	AA	AA	BB	BB	AA	BB	AA	AA	AA	AA	AA	BB	AA	BB	BB	BB	AA	AA	AA	AA	BB	AA	AA	AA	AA	AA
s99213	2	4.883	Sme2.5_10558.1	34113	25863	3e-66	NS	NS	NS	NS	NS	NS	NS	NS	NS	NS	NS	NS	BB	BB	AA	AA	BB	AA	AA	BB	BB	AA	BB	AA	BB	AA	AA	AA	BB	AA	BB	BB	BB	AA	AA	AA	AA	BB	AA	AA	AA	BB	AA
s109233	2	5.67	Sme2.5_10558.1	34113	25663	3e-66	NS	NS	NS	NS	NS	NS	NS	NS	NS	NS	NS	NS	BB	BB	AA	AA	BB	AA	AA	BB	BB	AA	BB	AA	BB	AA	AA	AA	BB	AA	BB	BB	BB	AA	AA	AA	AA	BB	AA	AA	AA	BB	AA
s268149	2	7.012	Sme2.5_07592.1	38473	22922	2e-42	E12	sb56	51994300	T12	1019994	7e-38	C09	242198320	1e-40	P12	5436828	6e-38	BB	BB	AA	AA	BB	AA	AA	BB	BB	AA	BB	AA	BB	AA	AA	AA	BB	AA	BB	BB	BB	AA	AA	AA	AA	BB	AA	AA	AA	BB	AA
s210874	2	7.217	Sme2.5_08798.1	53939	2404	3e-66	E07	sb27	55965916	NS	NS	NS	NS	NS	NS	NS	NS	NS	BB	BB	AA	AA	BB	AA	AA	BB	BB	AA	BB	AA	BB	AA	AA	AA	BB	AA	BB	BB	BB	AA	AA	AA	AA	BB	AA	AA	AA	BB	AA
s314924	2	7.943	Sme2.5_15530.1	10203	2950	3e-66	NS	NS	NS	NS	NS	NS	NS	NS	NS	NS	NS	NS	BB	BB	AA	AA	BB	AA	AA	BB	BB	AA	BB	AA	BB	AA	AA	AA	BB	AA	BB	BB	BB	AA	AA	AA	AA	BB	AA	AA	AA	BB	AA
s12566	2	8.677	Sme2.5_24393.1	3224	686	7e-68	NS	NS	NS	NS	NS	NS	NS	NS	NS	NS	NS	NS	BB	BB	AA	AA	BB	AA	AA	BB	BB	AA	BB	AA	BB	AA	AA	AA	BB	AA	BB	BB	BB	AA	AA	AA	AA	BB	AA	AA	AA	BB	AA
s144617	2	9.392	Sme2.5_01971.1	178324	153989	3e-66	E12	sb52inv	48435035	NS	NS	NS	NS	NS	NS	NS	NS	NS	BB	BB	AA	AA	BB	AA	AA	BB	BB	AA	BB	AA	BB	AA	AA	AA	AA	AA	BB	BB	BB	AA	AA	AA	AA	BB	AA	AA	AA	BB	AA
s16937	2	17.861	Sme2.5_07574.1	42116	38999	3e-66	E02	sb04	30144535	NS	NS	NS	NS	NS	NS	NS	NS	NS	BB	BB	AA	AA	AA	AA	AA	BB	BB	AA	BB	AA	AA	BB	AA	AA	BB	AA	BB	BB	BB	AA	AA	AA	AA	BB	AA	AA	BB	BB	AA
s317244	2	19.439	Sme2.5_03896.1	92947	27111	7e-68	E02	sb04	30077074	NS	NS	NS	NS	NS	NS	NS	NS	NS	BB	BB	AA	AA	AA	AA	AA	BB	BB	AA	BB	AA	AA	BB	AA	AA	AA	AA	BB	BB	BB	AA	AA	AA	AA	BB	AA	AA	BB	BB	AA
s298688	2	24.419	Sme2.5_02698.1	68749	20155	1e-54	NS	NS	NS	NS	NS	NS	NS	NS	NS	NS	NS	NS	BB	BB	AA	AA	AA	AA	AA	BB	BB	AA	BB	AA	AA	BB	AA	AA	AA	AA	BB	BB	BB	AA	AA	AA	AA	AA	AA	AA	BB	BB	AA
s175006	2	24.925	Sme2.5_00233.1	166831	45268	7e-68	E02	sb04	31167538	NS	NS	NS	NS	NS	NS	NS	NS	NS	BB	BB	AA	AA	AA	AA	AA	BB	BB	AA	AA	AA	AA	BB	AA	AA	AA	AA	BB	BB	BB	AA	AA	AA	AA	AA	AA	AA	BB	BB	AA
s301617	2	25.589	Sme2.5_00233.1	166831	11672	7e-68	E02	sb04	31167538	T02	36577961	1e-60	C02	111406775	1e-55	P02	24411355	1e-64	BB	BB	AA	AA	AA	AA	AA	BB	BB	AA	AA	AA	AA	BB	AA	AA	AA	AA	BB	BB	BB	AA	AA	AA	AA	AA	AA	AA	BB	BB	AA
s120826	2	27.674	Sme2.5_15933.1	9705	3418	7e-58	NS	NS	NS	NS	NS	NS	NS	NS	NS	NS	NS	NS	BB	BB	AA	AA	AA	AA	AA	BB	BB	AA	AA	AA	AA	BB	AA	AA	AA	AA	BB	BB	BB	AA	AA	AA	AA	AA	AA	AA	BB	BB	AA
s214603	2	28.108	Sme2.5_00609.1	140564	64872	3e-66	E04	sb17	3176750	NS	NS	NS	NS	NS	NS	NS	NS	NS	BB	BB	AA	AA	AA	AA	AA	AA	BB	AA	AA	AA	AA	BB	AA	AA	AA	AA	BB	BB	BB	AA	AA	AA	AA	AA	AA	AA	BB	BB	AA
s136213	2	28.821	Sme2.5_12157.1	15827	15618	1e-59	NS	NS	NS	NS	NS	NS	NS	NS	NS	NS	NS	NS	BB	BB	AA	AA	AA	AA	AA	AA	BB	AA	AA	AA	AA	BB	AA	AA	AA	AA	BB	BB	BB	AA	AA	AA	AA	AA	AA	AA	BB	BB	AA
s69907	2	29.585	Sme2.5_02230.1	123140	28722	7e-68	E02	sb04	31783726	NS	NS	NS	NS	NS	NS	NS	NS	NS	BB	BB	AA	AA	AA	AA	AA	AA	BB	AA	AA	AA	AA	BB	AA	AA	AA	AA	BB	BB	BB	AA	AA	AA	AA	AA	AA	AA	BB	BB	AA
s88890	2	30.353	Sme2.5_05130.1	48308	40029	7e-68	E02	sb04	31899247	NS	NS	NS	NS	NS	NS	NS	NS	NS	BB	BB	AA	AA	AA	AA	AA	AA	BB	AA	AA	AA	AA	BB	AA	AA	AA	AA	BB	BB	BB	AA	AA	AA	AA	AA	AA	AA	BB	BB	AA
s229281	2	30.506	Sme2.5_05130.1	48308	34597	7e-68	E02	sb04	31899247	T02	37326442	9e-47	C02	5802125	4e-40	P02	25485032	4e-54	BB	BB	AA	AA	AA	AA	AA	AA	BB	AA	AA	AA	AA	BB	AA	AA	AA	AA	BB	BB	BB	AA	AA	AA	AA	AA	AA	AA	BB	BB	AA
s169517	2	30.893	Sme2.5_05130.1	48308	39530	7e-68	E02	sb04	31899247	NS	NS	NS	NS	NS	NS	P02	25489976	6e-48	BB	BB	AA	AA	AA	AA	AA	AA	BB	AA	BB	AA	AA	BB	AA	AA	AA	AA	BB	BB	BB	AA	AA	AA	AA	AA	AA	AA	BB	BB	AA
s301282	2	31.203	Sme2.5_03205.1	92683	27288	3e-66	E02	sb04	32197771	NS	NS	NS	NS	NS	NS	NS	NS	NS	BB	BB	AA	AA	AA	AA	AA	AA	BB	AA	AA	AA	AA	BB	AA	AA	AA	AA	BB	BB	BB	AA	AA	AA	AA	AA	AA	AA	BB	BB	AA
s275276	2	32.461	Sme2.5_05428.1	73845	69889	8e-67	E02	sb04	32245038	NS	NS	NS	NS	NS	NS	NS	NS	NS	BB	BB	AA	AA	AA	AA	AA	AA	BB	AA	AA	AA	AA	BB	AA	AA	AA	AA	BB	BB	BB	AA	AA	AA	AA	AA	AA	AA	BB	BB	AA
s227381	2	32.861	Sme2.5_05428.1	73845	59677	3e-66	E02	sb04	32245038	NS	NS	NS	NS	NS	NS	NS	NS	NS	BB	BB	AA	AA	AA	AA	AA	AA	BB	AA	BB	AA	AA	BB	AA	AA	AA	AA	BB	BB	BB	AA	AA	AA	AA	AA	AA	AA	BB	BB	AA
s85588	2	35.739	NS	NS	NS	NS	NS	NS	NS	T02	41825692	3e-56	C02	141580931	2e-52	P02	32042036	3e-56	BB	BB	AA	BB	AA	AA	AA	AA	BB	AA	BB	AA	AA	BB	AA	AA	AA	AA	BB	AA	BB	AA	AA	AA	AA	AA	AA	AA	BB	BB	AA
s135116	2	41.702	NS	NS	NS	NS	NS	NS	NS	NS	NS	NS	NS	NS	NS	NS	NS	NS	BB	BB	AA	BB	AA	BB	BB	AA	BB	BB	BB	AA	AA	BB	AA	AA	AA	BB	BB	AA	BB	AA	AA	AA	AA	AA	BB	AA	BB	BB	BB
s64463	2	50.679	Sme2.5_02031.1	79278	5187	3e-66	E02	sb05inv	35854335	T02	41313881	1e-59	C02	139560652	2e-57	P02	31407174	6e-58	BB	BB	AA	BB	AA	BB	BB	AA	BB	BB	BB	AA	AA	BB	AA	AA	AA	BB	BB	AA	BB	AA	AA	AA	AA	AA	BB	AA	BB	BB	BB
s316565	2	52.274	Sme2.5_02031.1	79278	72829	3e-66	E02	sb05inv	35854335	T02	41245223	2e-47	C02	139450154	1e-39	P02	31322715	1e-49	BB	BB	AA	BB	AA	BB	BB	AA	BB	BB	BB	AA	AA	BB	AA	AA	AA	BB	BB	AA	BB	AA	AA	AA	AA	AA	BB	AA	BB	BB	BB
s154446	2	56.037	Sme2.5_06629.1	33069	8853	3e-66	E02	sb05inv	35360301	NS	NS	NS	NS	NS	NS	P02	30507367	6e-58	BB	BB	AA	BB	AA	BB	BB	AA	BB	BB	BB	AA	AA	BB	AA	AA	AA	BB	BB	AA	AA	BB	AA	AA	AA	AA	BB	AA	BB	BB	BB
s230881	2	56.645	Sme2.5_08706.1	34837	11980	7e-63	E02	sb05inv	35245433	NS	NS	NS	NS	NS	NS	P02	30382693	1e-45	BB	BB	BB	BB	AA	BB	BB	AA	BB	BB	BB	AA	AA	BB	AA	AA	AA	BB	BB	AA	AA	AA	AA	AA	AA	AA	BB	AA	BB	BB	BB
s87600	2	56.949	Sme2.5_00988.1	123249	9499	3e-66	E02	sb05inv	35283266	T02	40685091	7e-23	NS	NS	NS	P02	30400075	1e-24	BB	BB	BB	BB	AA	BB	BB	AA	BB	BB	BB	AA	AA	BB	AA	AA	AA	BB	BB	AA	AA	BB	AA	AA	AA	AA	BB	AA	BB	BB	BB
s93138	2	58.486	Sme2.5_00191.1	175132	160042	3e-66	E02	sb05inv	34827874	T02	40203241	9e-52	NS	NS	NS	P02	29641383	6e-48	BB	AA	BB	BB	AA	BB	BB	AA	BB	BB	BB	AA	AA	BB	AA	AA	AA	BB	BB	AA	AA	BB	AA	AA	AA	AA	BB	AA	BB	BB	BB
s306	2	58.835	Sme2.5_00108.1	206146	196234	7e-68	E02	sb05inv	34683194	T02	40023394	7e-43	NS	NS	NS	P02	29434546	1e-44	BB	AA	BB	BB	AA	BB	BB	AA	BB	BB	BB	AA	AA	BB	AA	AA	AA	BB	BB	AA	AA	BB	AA	AA	AA	AA	BB	AA	BB	BB	BB
s68312	2	59.562	Sme2.5_22868.1	3985	3908	3e-66	E03	sb16	56960372	NS	NS	NS	NS	NS	NS	NS	NS	NS	BB	AA	BB	BB	AA	BB	BB	AA	BB	BB	BB	AA	AA	BB	AA	AA	AA	BB	BB	AA	AA	BB	AA	AA	AA	AA	BB	AA	BB	BB	BB
s17294	2	60.288	Sme2.5_00639.1	125443	28769	3e-66	E02	sb05inv	34090064	T02	39533212	7e-48	C02	3106647	5e-49	P02	28817002	1e-49	BB	AA	BB	BB	AA	BB	BB	AA	BB	BB	BB	AA	AA	BB	AA	AA	AA	BB	BB	AA	AA	BB	AA	AA	AA	AA	BB	AA	BB	BB	BB
s160405	2	60.766	Sme2.5_02747.1	68047	18423	7e-68	E02	sb05inv	34011804	NS	NS	NS	NS	NS	NS	NS	NS	NS	BB	AA	BB	BB	AA	BB	BB	AA	BB	BB	BB	AA	AA	BB	AA	AA	AA	BB	BB	AA	AA	BB	AA	AA	AA	AA	BB	AA	BB	BB	BB
s145006	2	61.138	Sme2.5_02747.1	68047	60229	7e-68	E02	sb05inv	34011804	NS	NS	NS	NS	NS	NS	NS	NS	NS	BB	AA	BB	BB	AA	BB	BB	AA	BB	BB	BB	AA	AA	BB	AA	AA	AA	BB	BB	AA	AA	BB	AA	AA	AA	AA	BB	AA	BB	BB	BB
s33404	2	61.889	Sme2.5_02747.1	68047	3621	7e-68	E02	sb05inv	34011804	T11	32139448	2e-52	C11	94253400	5e-49	P11	31055466	4e-54	BB	AA	BB	BB	AA	BB	BB	AA	BB	BB	BB	AA	AA	BB	AA	AA	AA	BB	BB	AA	AA	BB	AA	AA	AA	AA	BB	AA	BB	BB	BB
s260048	2	63.858	Sme2.5_13157.1	13896	2875	7e-68	E02	sb05inv	33795762	T02	39226550	2e-52	C02	2078962	2e-53	P02	28425724	2e-52	BB	AA	BB	BB	AA	BB	BB	AA	BB	BB	BB	AA	AA	BB	AA	AA	AA	BB	BB	AA	BB	BB	AA	AA	AA	AA	BB	AA	BB	BB	BB
s262734	2	64.297	Sme2.5_03527.1	73544	4340	7e-68	E02	sb05inv	33723408	T02	39127105	1e-40	NS	NS	NS	NS	NS	NS	BB	AA	BB	BB	AA	BB	BB	AA	BB	BB	BB	AA	AA	BB	AA	AA	AA	BB	BB	AA	BB	BB	AA	AA	AA	AA	BB	AA	BB	BB	BB
s51266	2	65.853	Sme2.5_01492.1	90637	66028	7e-68	E02	sb05inv	33391664	NS	NS	NS	NS	NS	NS	NS	NS	NS	BB	AA	BB	BB	AA	BB	BB	AA	BB	BB	BB	AA	AA	BB	AA	AA	AA	BB	BB	AA	BB	BB	AA	AA	AA	AA	BB	AA	BB	BB	BB
s129070	2	67.247	Sme2.5_00030.1	265397	116183	3e-66	E02	sb05inv	33027727	T02	38483555	1e-55	C02	130102283	4e-55	P02	27325597	1e-55	BB	AA	BB	BB	AA	BB	BB	AA	BB	BB	BB	AA	AA	BB	AA	AA	AA	BB	BB	AA	BB	BB	AA	AA	AA	AA	BB	AA	BB	BB	BB
s91894	2	68.067	Sme2.5_03117.1	91420	51147	7e-68	E02	sb06	37122794	T02	42556688	7e-43	C02	144828929	1e-45	P02	33273009	6e-43	BB	AA	BB	BB	AA	BB	BB	AA	BB	BB	BB	AA	AA	BB	AA	AA	AA	BB	BB	AA	BB	BB	AA	AA	AA	AA	BB	AA	BB	BB	BB
s91215	2	68.493	Sme2.5_01037.1	105561	5403	7e-68	E02	sb06	37881955	NS	NS	NS	NS	NS	NS	NS	NS	NS	BB	AA	BB	BB	AA	BB	BB	AA	BB	BB	BB	AA	AA	BB	AA	AA	AA	BB	BB	AA	BB	BB	AA	AA	AA	AA	BB	AA	BB	BB	BB
s91201	2	71.187	Sme2.5_00024.1	275583	152100	7e-68	E02	sb06	37710221	NS	NS	NS	NS	NS	NS	NS	NS	NS	AA	BB	BB	BB	AA	BB	BB	AA	BB	BB	BB	AA	AA	BB	AA	BB	AA	BB	BB	AA	BB	AA	AA	AA	AA	AA	BB	AA	BB	BB	BB
s265422	2	71.953	Sme2.5_05503.1	41129	36440	7e-68	E02	sb06	37819288	T02	43255308	1e-44	C02	145654459	8e-42	P02	34271301	5e-49	AA	BB	BB	BB	AA	BB	BB	AA	BB	BB	BB	AA	AA	BB	AA	BB	AA	BB	BB	AA	BB	AA	AA	AA	AA	AA	BB	AA	BB	BB	BB
s79347	2	72.068	Sme2.5_05503.1	41129	36629	7e-68	E02	sb06	37819288	NS	NS	NS	C02	145654649	6e-43	P02	34271472	3e-56	AA	BB	BB	BB	AA	BB	BB	AA	BB	BB	BB	AA	AA	BB	AA	BB	AA	BB	BB	AA	BB	AA	AA	AA	AA	AA	BB	AA	BB	BB	BB
s267027	2	78.324	Sme2.5_01578.1	88846	87583	2e-67	E02	sb06	38479163	NS	NS	NS	NS	NS	NS	NS	NS	NS	AA	BB	BB	BB	AA	BB	BB	AA	BB	BB	BB	AA	AA	BB	AA	BB	AA	BB	BB	AA	BB	AA	AA	BB	AA	AA	BB	AA	BB	BB	BB
s121192	2	80.047	Sme2.5_05438.1	41583	22816	7e-68	E02	sb06	38822045	T02	44241055	5e-49	C02	149171418	2e-43	P02	35549742	1e-50	AA	BB	BB	BB	AA	BB	BB	AA	BB	BB	BB	AA	AA	BB	AA	BB	AA	BB	BB	AA	BB	AA	AA	BB	AA	AA	BB	AA	BB	BB	BB
s106591	2	80.525	Sme2.5_09696.1	21888	15549	3e-66	E02	sb06	38853420	T02	44279625	1e-54	C02	149279447	5e-44	P02	35600663	3e-56	AA	BB	BB	BB	AA	BB	BB	AA	BB	BB	BB	AA	AA	BB	AA	BB	AA	BB	BB	AA	BB	AA	AA	BB	AA	AA	BB	AA	BB	BB	BB
s278728	2	80.633	Sme2.5_05438.1	41583	1978	3e-66	E02	sb06	38822045	NS	NS	NS	NS	NS	NS	NS	NS	NS	AA	BB	BB	BB	AA	BB	BB	AA	BB	BB	BB	AA	AA	BB	AA	BB	AA	BB	BB	AA	BB	AA	AA	BB	AA	AA	BB	AA	BB	BB	BB
s161780	2	81.207	NS	NS	NS	NS	NS	NS	NS	NS	NS	NS	NS	NS	NS	NS	NS	NS	AA	BB	BB	BB	AA	BB	BB	AA	BB	BB	BB	AA	AA	BB	AA	BB	AA	BB	BB	AA	BB	AA	AA	BB	AA	AA	BB	AA	BB	BB	BB
s23708	2	81.711	Sme2.5_01181.1	99751	15991	7e-68	E02	sb06	39247083	NS	NS	NS	NS	NS	NS	NS	NS	NS	AA	BB	BB	BB	AA	BB	BB	AA	BB	BB	BB	AA	AA	BB	AA	BB	AA	BB	BB	AA	BB	AA	AA	BB	AA	AA	AA	AA	BB	BB	BB
s229658	2	83.13	Sme2.5_00172.1	252697	179655	7e-68	E02	sb06	39927581	NS	NS	NS	NS	NS	NS	NS	NS	NS	AA	BB	BB	BB	AA	BB	BB	AA	BB	BB	BB	AA	AA	BB	AA	BB	AA	BB	BB	AA	BB	AA	AA	BB	AA	AA	BB	AA	BB	BB	BB
s295784	2	83.692	Sme2.5_06605.1	33273	28631	1e-64	E02	sb06	38914466	NS	NS	NS	C02	149460009	5e-24	P02	35662615	5e-34	AA	BB	BB	BB	AA	BB	BB	AA	BB	BB	BB	AA	AA	BB	AA	BB	AA	BB	BB	AA	BB	AA	AA	BB	AA	AA	BB	AA	BB	BB	BB
s93315	2	84.456	NS	NS	NS	NS	NS	NS	NS	T02	45069866	7e-48	NS	NS	NS	P02	36677061	6e-48	AA	BB	BB	BB	AA	BB	BB	AA	BB	BB	BB	AA	AA	BB	AA	BB	AA	BB	BB	AA	BB	AA	AA	BB	AA	AA	AA	AA	BB	BB	BB
s251948	2	84.877	Sme2.5_01116.1	101995	80779	7e-68	E02	sb06	39516640	NS	NS	NS	NS	NS	NS	NS	NS	NS	AA	BB	BB	BB	AA	BB	BB	AA	BB	BB	BB	AA	AA	BB	AA	BB	AA	BB	BB	AA	BB	AA	AA	BB	AA	AA	AA	AA	BB	BB	BB
s25951	2	85.001	Sme2.5_01116.1	101995	80935	7e-68	E02	sb06	39516640	NS	NS	NS	NS	NS	NS	NS	NS	NS	AA	BB	BB	BB	AA	BB	BB	AA	BB	BB	BB	AA	AA	BB	AA	BB	AA	BB	BB	AA	BB	AA	AA	BB	AA	AA	AA	AA	BB	BB	BB
s274885	2	85.289	Sme2.5_02225.1	75792	55480	7e-68	E02	sb06	39702768	T02	45143461	9e-32	NS	NS	NS	NS	NS	NS	AA	BB	BB	BB	AA	BB	BB	AA	BB	BB	BB	AA	AA	BB	AA	BB	AA	BB	BB	AA	BB	AA	AA	BB	AA	AA	AA	AA	BB	BB	BB
s88883	2	85.629	Sme2.5_02381.1	73235	9260	7e-68	E02	sb06	39572006	T02	45018544	9e-47	C02	151744186	5e-44	P02	36631488	8e-52	AA	BB	BB	BB	AA	BB	BB	AA	BB	BB	BB	AA	AA	BB	AA	BB	AA	BB	BB	AA	BB	AA	AA	BB	AA	AA	AA	AA	BB	BB	BB
s82214	2	85.782	Sme2.5_05529.1	40918	9365	7e-68	E02	sb06	39379156	NS	NS	NS	C02	151146069	5e-49	P02	36399334	3e-46	AA	BB	BB	BB	AA	BB	BB	AA	BB	BB	BB	AA	AA	BB	AA	BB	AA	BB	BB	AA	BB	AA	AA	BB	AA	AA	AA	AA	BB	BB	BB
s216783	2	86.492	Sme2.5_01918.1	81618	31050	3e-66	E02	sb06	40304842	NS	NS	NS	NS	NS	NS	P02	37686135	6e-43	AA	BB	BB	BB	AA	BB	BB	AA	BB	BB	BB	AA	AA	BB	AA	BB	AA	BB	BB	AA	BB	AA	AA	BB	AA	AA	AA	AA	BB	BB	BB
s214026	2	86.849	Sme2.5_01918.1	81618	79112	3e-66	E02	sb06	40304842	T02	45702274	1e-39	C02	152889982	1e-40	P02	37613139	1e-44	AA	BB	BB	BB	AA	BB	BB	AA	BB	BB	BB	AA	AA	BB	AA	BB	AA	BB	BB	AA	BB	AA	AA	BB	AA	AA	AA	AA	BB	BB	BB
s304503	2	87.021	Sme2.5_01918.1	81618	73760	3e-66	E02	sb06	40304842	T02	45706644	9e-37	C02	152895027	3e-26	P02	37618381	8e-37	AA	BB	BB	BB	AA	BB	BB	AA	BB	BB	BB	AA	AA	BB	AA	BB	AA	BB	BB	AA	BB	AA	AA	BB	AA	AA	AA	AA	BB	BB	BB
s91431	2	87.517	Sme2.5_00027.1	272178	227744	3e-66	E02	sb06	40436244	NS	NS	NS	NS	NS	NS	NS	NS	NS	AA	BB	BB	BB	AA	BB	BB	AA	BB	BB	BB	AA	AA	BB	AA	BB	AA	BB	BB	AA	BB	AA	AA	BB	AA	AA	AA	AA	BB	BB	BB
s131841	2	87.676	Sme2.5_07540.1	29036	3745	3e-66	E02	sb06	40358427	T02	45803732	7e-18	NS	NS	NS	P02	37844760	2e-18	AA	BB	BB	BB	AA	BB	BB	AA	BB	BB	BB	AA	AA	BB	AA	BB	AA	BB	BB	AA	BB	AA	AA	BB	AA	AA	AA	AA	BB	BB	BB
s118925	2	91.102	Sme2.5_00803.1	120088	80246	7e-68	E02	sb06	41226982	T02	46654978	2e-43	NS	NS	NS	P02	38849630	8e-47	AA	BB	BB	BB	AA	BB	BB	AA	BB	BB	BB	AA	AA	BB	AA	BB	AA	BB	BB	AA	BB	AA	BB	AA	AA	AA	AA	AA	BB	BB	BB
s109188	2	91.189	Sme2.5_01411.1	95698	86364	7e-68	E02	sb06	41043224	NS	NS	NS	NS	NS	NS	NS	NS	NS	AA	BB	BB	BB	AA	BB	BB	AA	BB	BB	BB	AA	AA	BB	AA	BB	AA	BB	BB	AA	BB	AA	BB	AA	AA	AA	AA	AA	BB	BB	BB
s244735	2	91.923	Sme2.5_00803.1	120088	86074	3e-66	E02	sb06	41226982	NS	NS	NS	C02	154453281	2e-22	NS	NS	NS	AA	BB	BB	BB	AA	BB	BB	AA	BB	BB	BB	AA	AA	BB	AA	BB	AA	BB	BB	AA	BB	AA	BB	AA	AA	AA	AA	AA	BB	BB	BB
s253121	2	92.663	Sme2.5_01645.1	133448	68050	7e-68	E02	sb06	41349498	T02	46781607	7e-48	NS	NS	NS	P02	38971227	1e-54	AA	BB	BB	BB	AA	BB	BB	AA	BB	BB	BB	AA	AA	BB	AA	BB	AA	BB	BB	AA	BB	AA	BB	AA	AA	AA	AA	AA	BB	BB	BB
s59251	2	93.39	Sme2.5_00015.1	314408	312415	7e-68	E02	sb06	41681508	T02	46963085	3e-46	C02	155670326	2e-43	P02	39178126	6e-48	AA	BB	BB	BB	AA	BB	BB	AA	BB	BB	BB	AA	AA	BB	AA	BB	AA	BB	BB	AA	BB	AA	BB	AA	AA	AA	AA	AA	BB	BB	BB
s118859	2	93.539	Sme2.5_00243.1	164069	75090	7e-68	E02	sb06	41474631	NS	NS	NS	NS	NS	NS	NS	NS	NS	AA	BB	BB	BB	AA	BB	BB	AA	BB	BB	BB	AA	AA	BB	AA	BB	AA	BB	BB	AA	BB	AA	BB	AA	AA	AA	AA	AA	BB	BB	BB
s133435	2	93.953	Sme2.5_03467.1	78089	40918	7e-68	E02	sb06	42181761	NS	NS	NS	C02	156396281	5e-39	P02	39763186	6e-43	AA	BB	BB	BB	AA	BB	BB	AA	BB	BB	BB	AA	AA	BB	AA	BB	AA	BB	BB	AA	BB	AA	BB	AA	AA	AA	AA	AA	BB	BB	BB
s116247	2	94.104	Sme2.5_00015.1	314408	2242	3e-66	E02	sb06	41681508	T02	47244007	2e-42	C02	156101445	1e-39	P02	39516977	4e-45	AA	BB	BB	BB	AA	BB	BB	AA	BB	BB	BB	AA	AA	BB	AA	BB	AA	BB	BB	AA	BB	AA	BB	AA	AA	AA	AA	AA	BB	BB	BB
s168305	2	96.197	Sme2.5_00091.1	213367	11030	3e-66	E02	sb06	42809097	T02	48258032	1e-55	C02	157893927	2e-38	P02	40548608	4e-54	AA	BB	BB	BB	AA	BB	BB	AA	BB	BB	BB	AA	AA	BB	AA	BB	AA	BB	BB	AA	BB	AA	BB	AA	AA	AA	AA	AA	BB	BB	BB
s221382	2	97.394	Sme2.5_00099.1	209026	45378	7e-68	E02	sb06	42936972	NS	NS	NS	NS	NS	NS	NS	NS	NS	AA	BB	BB	BB	AA	BB	BB	AA	BB	BB	BB	AA	AA	BB	AA	BB	AA	BB	BB	AA	BB	AA	BB	AA	AA	AA	AA	AA	BB	BB	BB
s107902	2	98.187	Sme2.5_04657.1	48137	24386	3e-66	E02	sb06	43092874	T02	48498914	4e-60	C02	158314163	6e-53	P02	40918454	2e-58	AA	BB	BB	BB	AA	BB	BB	AA	BB	BB	BB	AA	AA	BB	AA	BB	AA	BB	BB	AA	BB	AA	BB	AA	AA	AA	AA	AA	BB	BB	BB
s51429	2	98.39	Sme2.5_00099.1	209026	23041	1e-64	E02	sb06	42936972	T02	48436490	7e-48	C02	158238700	2e-52	P02	40836230	3e-51	AA	BB	BB	BB	AA	BB	BB	AA	BB	BB	BB	AA	AA	BB	AA	BB	AA	BB	BB	AA	BB	AA	BB	AA	AA	AA	AA	AA	BB	BB	BB
s38029	2	99.049	Sme2.5_00064.1	230697	6141	7e-68	E02	sb06	43206791	T02	48566380	2e-53	C02	158833679	1e-54	P02	40995088	6e-58	AA	BB	BB	BB	AA	BB	BB	AA	BB	BB	BB	AA	AA	BB	AA	BB	AA	BB	BB	AA	BB	AA	BB	AA	AA	AA	AA	AA	BB	BB	BB
s264440	2	99.232	Sme2.5_03231.1	62056	55509	3e-66	E02	sb06	43383712	NS	NS	NS	NS	NS	NS	NS	NS	NS	AA	BB	BB	BB	AA	BB	BB	AA	BB	BB	BB	AA	AA	BB	AA	BB	AA	BB	BB	AA	BB	AA	BB	AA	AA	AA	AA	AA	BB	BB	BB
s257573	2	100.691	Sme2.5_00006.1	344403	189547	3e-66	E02	sb06	43517116	T02	48953657	3e-56	NS	NS	NS	P02	41451099	6e-58	AA	BB	BB	BB	AA	BB	BB	AA	BB	BB	BB	AA	AA	BB	AA	BB	AA	BB	BB	AA	BB	AA	BB	AA	AA	AA	AA	AA	BB	BB	BB
s158129	2	100.833	Sme2.5_00006.1	344403	106227	3e-66	E02	sb06	43517116	NS	NS	NS	NS	NS	NS	NS	NS	NS	AA	BB	BB	BB	AA	BB	BB	AA	BB	BB	BB	AA	AA	BB	AA	BB	AA	BB	BB	AA	BB	AA	BB	AA	AA	AA	AA	AA	BB	BB	BB
s8646	2	101.144	Sme2.5_00006.1	344403	246845	3e-66	E02	sb06	43517116	NS	NS	NS	NS	NS	NS	NS	NS	NS	AA	BB	BB	BB	AA	BB	BB	AA	BB	BB	BB	AA	AA	BB	AA	BB	AA	BB	BB	AA	BB	AA	BB	AA	AA	AA	AA	AA	BB	BB	BB
s227583	2	102.189	Sme2.5_00006.1	344403	76508	3e-66	E02	sb06	43517116	T02	49097489	7e-53	NS	NS	NS	P02	41555143	3e-51	AA	BB	BB	BB	AA	BB	BB	AA	BB	BB	BB	AA	AA	BB	AA	BB	AA	BB	BB	AA	BB	AA	BB	AA	AA	AA	AA	AA	BB	BB	BB
s46338	2	103.805	Sme2.5_00433.1	142226	35948	3e-66	E02	sb07	47204815	T04	60605340	1e-45	NS	NS	NS	P04	64127649	2e-47	BB	BB	BB	BB	AA	BB	BB	AA	BB	BB	BB	AA	AA	BB	AA	BB	AA	BB	BB	AA	BB	AA	BB	AA	AA	AA	AA	BB	BB	BB	BB
s217420	2	106.197	Sme2.5_00407.1	244938	47517	7e-68	E03	sb16	45446097	T02	53072267	1e-50	NS	NS	NS	NS	NS	NS	BB	BB	BB	BB	AA	BB	BB	AA	BB	BB	BB	AA	AA	BB	AA	BB	AA	BB	BB	AA	BB	AA	BB	AA	AA	AA	AA	BB	BB	BB	BB
s296349	2	106.309	Sme2.5_00407.1	244938	47231	7e-68	E03	sb16	45446097	NS	NS	NS	NS	NS	NS	NS	NS	NS	BB	BB	BB	BB	AA	BB	BB	AA	BB	BB	BB	AA	AA	BB	AA	BB	AA	BB	BB	AA	BB	AA	BB	AA	AA	AA	AA	BB	BB	BB	BB
s1213	2	107.044	Sme2.5_01937.1	81377	26820	3e-66	E02	sb07	47709095	NS	NS	NS	NS	NS	NS	NS	NS	NS	BB	BB	BB	BB	AA	BB	BB	AA	BB	BB	BB	AA	AA	BB	AA	BB	AA	BB	BB	AA	BB	AA	BB	AA	AA	AA	AA	BB	BB	BB	BB
s86391	2	109.646	Sme2.5_00127.1	198463	195884	3e-66	E02	sb07	48062839	T02	53598389	1e-50	C02	162084012	8e-47	P02	42988934	2e-52	BB	BB	BB	BB	AA	BB	BB	AA	BB	BB	BB	AA	AA	BB	AA	BB	AA	BB	BB	AA	BB	AA	AA	AA	AA	AA	AA	BB	BB	BB	BB
s273334	2	110.022	Sme2.5_02111.1	77940	62834	7e-68	E02	sb07	48227571	NS	NS	NS	C02	161987873	1e-30	NS	NS	NS	BB	BB	BB	BB	AA	BB	BB	AA	BB	BB	BB	AA	AA	BB	AA	BB	AA	BB	BB	AA	BB	AA	AA	AA	AA	AA	AA	BB	BB	BB	BB
s260226	2	110.413	Sme2.5_00531.1	133955	119924	3e-66	E02	sb07	48333506	NS	NS	NS	NS	NS	NS	NS	NS	NS	BB	BB	BB	BB	AA	BB	BB	AA	BB	BB	BB	AA	AA	BB	AA	BB	AA	BB	BB	AA	BB	AA	AA	AA	AA	AA	AA	BB	BB	BB	BB
s15519	2	120.164	Sme2.5_00010.1	318885	124481	7e-68	E02	sb08inv	46803848	T02	52235416	2e-53	C02	162735879	4e-50	P02	43960005	3e-50	BB	AA	AA	BB	AA	BB	BB	AA	BB	BB	BB	AA	AA	BB	AA	BB	AA	BB	BB	AA	BB	AA	AA	AA	AA	AA	AA	BB	BB	BB	BB
s106963	2	120.66	Sme2.5_00010.1	318885	181839	3e-66	E02	sb08inv	46803848	NS	NS	NS	NS	NS	NS	NS	NS	NS	BB	AA	AA	BB	AA	BB	BB	AA	BB	BB	BB	AA	AA	BB	AA	BB	AA	BB	BB	AA	BB	AA	AA	AA	AA	AA	AA	BB	BB	BB	BB
s63610	2	120.79	Sme2.5_00010.1	318885	139827	8e-67	E02	sb08inv	46803848	NS	NS	NS	NS	NS	NS	NS	NS	NS	BB	AA	AA	BB	AA	BB	BB	AA	BB	BB	BB	AA	AA	BB	AA	BB	AA	BB	BB	AA	BB	AA	AA	AA	AA	AA	AA	BB	BB	BB	BB
s65713	2	121.561	Sme2.5_01191.1	155641	140813	3e-66	E02	sb08inv	46395238	T02	51747791	3e-36	NS	NS	NS	P02	44652195	1e-39	BB	AA	AA	BB	AA	BB	BB	AA	BB	BB	BB	AA	AA	BB	AA	BB	AA	BB	BB	AA	BB	AA	AA	AA	AA	AA	AA	BB	BB	BB	BB
s264358	2	121.699	Sme2.5_01191.1	155641	39754	7e-68	E02	sb08inv	46395238	T02	51861241	1e-54	C02	163412945	4e-45	P02	44528132	1e-49	BB	AA	AA	BB	AA	BB	BB	AA	BB	BB	BB	AA	AA	BB	AA	BB	AA	BB	BB	AA	BB	AA	AA	AA	AA	AA	AA	BB	BB	BB	BB
s287510	2	121.936	Sme2.5_01191.1	155641	36669	3e-66	E02	sb08inv	46395238	T02	51863815	3e-46	NS	NS	NS	NS	NS	NS	BB	AA	AA	BB	AA	BB	BB	AA	BB	BB	BB	AA	AA	BB	AA	BB	AA	BB	BB	AA	BB	AA	AA	AA	AA	AA	AA	BB	BB	BB	BB
s155806	2	122.655	Sme2.5_00195.1	174559	94533	7e-68	E02	sb08inv	46221495	NS	NS	NS	C02	163782281	2e-27	NS	NS	NS	BB	AA	AA	BB	AA	BB	BB	AA	BB	BB	BB	AA	AA	BB	AA	BB	AA	BB	BB	AA	BB	AA	AA	AA	AA	AA	AA	BB	BB	BB	BB
s58349	2	125.924	Sme2.5_00518.1	135329	16835	3e-66	E02	sb08inv	45770286	T02	51140725	1e-64	C02	164784748	5e-59	P02	45290860	3e-66	BB	AA	AA	BB	AA	BB	BB	AA	BB	BB	BB	AA	AA	BB	AA	BB	AA	AA	BB	AA	BB	AA	AA	AA	AA	AA	AA	BB	BB	BB	BB
s281133	2	126.241	Sme2.5_00518.1	135329	16005	3e-66	E02	sb08inv	45770286	T02	51139895	3e-56	C02	164785578	1e-55	P02	45291690	6e-58	BB	AA	AA	BB	AA	BB	BB	AA	BB	BB	BB	AA	AA	BB	AA	BB	AA	AA	BB	AA	BB	AA	AA	AA	AA	AA	AA	BB	BB	BB	BB
s109272	2	126.876	Sme2.5_00037.1	267233	122155	7e-68	E02	sb08inv	45599300	NS	NS	NS	NS	NS	NS	NS	NS	NS	BB	AA	AA	BB	AA	BB	BB	AA	BB	BB	BB	AA	AA	BB	AA	BB	AA	AA	BB	AA	BB	AA	AA	AA	AA	AA	AA	BB	BB	BB	BB
s222392	2	128.5	Sme2.5_06710.1	32556	27494	3e-66	E02	sb08inv	44827395	NS	NS	NS	NS	NS	NS	NS	NS	NS	BB	AA	AA	BB	AA	BB	BB	AA	BB	BB	BB	AA	AA	BB	AA	BB	AA	AA	BB	AA	BB	AA	AA	AA	AA	AA	AA	BB	BB	BB	BB
s239297	2	134.057	Sme2.5_00694.1	122335	57701	7e-68	E02	sb08inv	44489150	T02	49915807	3e-56	C02	167820052	5e-49	P02	46566651	1e-54	BB	AA	AA	BB	AA	BB	BB	AA	BB	BB	BB	AA	AA	BB	AA	BB	AA	AA	BB	AA	BB	AA	AA	AA	AA	AA	AA	BB	BB	BB	BB
s230235	2	136.501	Sme2.5_11911.1	16317	11117	7e-68	E02	sb08inv	44274210	T02	49693118	7e-58	C02	168213957	2e-62	P02	46731176	6e-63	BB	AA	AA	BB	AA	BB	BB	AA	BB	BB	BB	AA	AA	BB	AA	BB	AA	AA	BB	AA	BB	BB	AA	AA	AA	AA	AA	BB	BB	BB	BB
s157998	2	139.707	Sme2.5_02975.1	65126	56735	3e-66	E02	sb06	43828483	T02	49233007	7e-58	NS	NS	NS	P02	47256798	3e-61	BB	AA	AA	BB	BB	BB	BB	AA	BB	BB	BB	AA	AA	BB	AA	BB	AA	AA	BB	AA	BB	BB	AA	AA	AA	AA	AA	BB	BB	BB	BB
s291333	2	141.003	Sme2.5_00740.1	131152	49338	3e-66	E02	sb06	43753467	NS	NS	NS	NS	NS	NS	NS	NS	NS	BB	AA	BB	BB	BB	BB	BB	AA	BB	BB	BB	AA	AA	BB	AA	BB	AA	AA	BB	AA	BB	BB	AA	AA	AA	AA	AA	BB	BB	BB	BB
s314967	2	141.275	Sme2.5_00740.1	131152	51148	3e-66	E02	sb06	43753467	NS	NS	NS	NS	NS	NS	NS	NS	NS	BB	AA	BB	BB	BB	BB	BB	AA	BB	BB	BB	AA	AA	BB	AA	BB	AA	AA	BB	AA	BB	BB	AA	AA	AA	AA	AA	BB	BB	BB	BB
s146512	2	141.673	Sme2.5_00740.1	131152	97270	7e-68	E02	sb06	43753467	NS	NS	NS	NS	NS	NS	P02	47370966	1e-44	BB	AA	BB	BB	BB	BB	BB	AA	BB	BB	BB	AA	AA	BB	AA	BB	AA	AA	BB	AA	BB	BB	AA	AA	AA	AA	AA	BB	BB	BB	BB
s10245	2	144.088	Sme2.5_01610.1	121025	68196	7e-68	E02	sb09	49100383	T02	54545976	1e-54	C02	169959230	1e-50	P02	47741147	1e-59	BB	AA	BB	BB	BB	BB	BB	AA	BB	BB	BB	AA	AA	BB	BB	BB	AA	AA	BB	AA	BB	BB	AA	AA	AA	AA	AA	BB	BB	BB	BB
s273375	2	144.326	Sme2.5_01610.1	121025	73822	7e-68	E02	sb09	49100383	NS	NS	NS	C02	169965935	2e-47	NS	NS	NS	BB	AA	BB	BB	BB	BB	BB	AA	BB	BB	BB	AA	AA	BB	BB	BB	AA	AA	BB	AA	BB	BB	AA	AA	AA	AA	AA	BB	BB	BB	BB
s124311	2	145.008	Sme2.5_01610.1	121025	27921	7e-68	E02	sb09	49100383	NS	NS	NS	NS	NS	NS	NS	NS	NS	BB	AA	BB	BB	BB	BB	BB	AA	BB	BB	BB	AA	AA	BB	BB	BB	AA	AA	BB	AA	BB	BB	AA	AA	AA	AA	AA	BB	BB	BB	BB
s108310	2	146.131	Sme2.5_02389.1	73035	32325	7e-68	E02	sb09	49371855	NS	NS	NS	NS	NS	NS	NS	NS	NS	BB	AA	BB	BB	BB	BB	BB	AA	BB	BB	BB	AA	AA	BB	BB	BB	AA	AA	BB	AA	BB	BB	AA	AA	AA	AA	AA	BB	BB	BB	BB
s188789	3	0	Sme2.5_01347.1	98888	18152	7e-68	E03	sb10	198302	T03	181916	7e-63	C04	226148	4e-45	P03	367974	3e-61	AA	AA	BB	AA	AA	AA	AA	BB	AA	AA	AA	BB	AA	BB	AA	BB	AA	BB	AA	AA	BB	BB	AA	BB	AA	BB	AA	BB	BB	BB	AA
s103129	3	0.8	Sme2.5_02984.1	65016	41492	1e-64	E03	sb10	492260	T03	494580	2e-28	C04	953452	2e-27	P03	693698	1e-35	AA	AA	BB	AA	BB	AA	AA	BB	AA	AA	AA	BB	AA	BB	AA	BB	AA	BB	AA	AA	BB	BB	AA	BB	AA	BB	AA	BB	BB	BB	AA
s47114	3	3.732	Sme2.5_01013.1	121225	75029	7e-68	E03	sb10	665642	T03	657060	1e-39	NS	NS	NS	NS	NS	NS	AA	AA	BB	AA	BB	AA	AA	BB	AA	AA	AA	BB	AA	BB	AA	BB	AA	BB	AA	AA	BB	BB	AA	BB	BB	BB	AA	BB	BB	BB	AA
s227496	3	4.12	Sme2.5_02845.1	116955	33180	3e-66	E03	sb10	799302	T03	798021	9e-47	C04	2575238	2e-52	P03	1541490	1e-59	AA	AA	BB	AA	BB	AA	AA	BB	AA	AA	AA	BB	AA	BB	AA	BB	AA	BB	AA	AA	BB	BB	AA	BB	AA	BB	AA	BB	BB	BB	AA
s231544	3	4.656	NS	NS	NS	NS	NS	NS	NS	T03	798201	5e-44	C04	2575416	8e-37	P03	1541673	3e-50	AA	AA	BB	AA	BB	AA	AA	BB	AA	AA	AA	BB	AA	BB	AA	BB	AA	BB	AA	AA	BB	BB	AA	BB	BB	BB	AA	BB	BB	BB	AA
s197676	3	5.03	Sme2.5_02845.1	116955	75216	1e-64	E03	sb10	799302	NS	NS	NS	NS	NS	NS	NS	NS	NS	AA	AA	BB	AA	BB	AA	AA	BB	AA	AA	AA	BB	AA	BB	AA	BB	AA	BB	AA	AA	BB	BB	AA	AA	AA	BB	AA	BB	BB	BB	AA
s111420	3	5.58	Sme2.5_02845.1	116955	71991	1e-64	E03	sb10	799302	NS	NS	NS	NS	NS	NS	NS	NS	NS	AA	AA	BB	AA	BB	AA	AA	BB	AA	AA	AA	BB	AA	BB	AA	BB	AA	BB	AA	AA	BB	BB	AA	AA	BB	BB	AA	BB	BB	BB	AA
s114454	3	6.377	Sme2.5_00787.1	117352	116653	8e-67	E03	sb10	879614	NS	NS	NS	NS	NS	NS	NS	NS	NS	AA	AA	BB	AA	BB	AA	AA	BB	AA	AA	AA	BB	AA	BB	AA	BB	AA	BB	AA	AA	BB	BB	BB	AA	BB	BB	AA	BB	BB	BB	AA
s14173	3	7.173	Sme2.5_00095.1	211959	128890	3e-66	E03	sb10	1201913	NS	NS	NS	NS	NS	NS	NS	NS	NS	AA	AA	BB	AA	BB	AA	AA	BB	AA	AA	AA	BB	AA	BB	AA	BB	AA	BB	AA	AA	BB	BB	BB	AA	BB	BB	AA	BB	BB	BB	AA
s24064	3	9.584	Sme2.5_01103.1	102697	85086	3e-66	E03	sb11	8417484	T03	4146578	1e-59	NS	NS	NS	P03	2548795	3e-61	AA	AA	BB	AA	BB	BB	AA	BB	AA	BB	AA	BB	AA	BB	AA	BB	AA	BB	AA	AA	BB	BB	BB	AA	BB	BB	AA	BB	BB	BB	AA
s86406	3	11.202	Sme2.5_00721.1	121058	90840	7e-68	E03	sb11	8590213	NS	NS	NS	C04	12309167	4e-30	NS	NS	NS	AA	AA	BB	AA	BB	BB	AA	BB	AA	BB	AA	BB	AA	BB	AA	BB	AA	BB	AA	AA	BB	BB	BB	AA	BB	BB	AA	BB	BB	BB	AA
s296029	3	12.834	Sme2.5_01868.1	82337	33914	3e-66	E03	sb11	8840684	NS	NS	NS	NS	NS	NS	NS	NS	NS	AA	AA	BB	AA	BB	BB	AA	BB	AA	BB	AA	BB	AA	BB	AA	BB	AA	BB	AA	AA	BB	BB	BB	AA	BB	BB	AA	BB	BB	BB	AA
s55526	3	13.616	Sme2.5_01810.1	83537	62980	3e-66	E03	sb11	8945593	T03	4692303	2e-23	NS	NS	NS	P03	3202391	5e-29	AA	AA	BB	AA	BB	BB	AA	BB	AA	BB	AA	BB	AA	BB	AA	BB	AA	BB	AA	AA	BB	BB	BB	AA	BB	BB	AA	BB	BB	BB	AA
s114436	3	13.87	Sme2.5_01810.1	83537	63856	3e-66	E03	sb11	8945593	T03	4693200	5e-29	NS	NS	NS	P03	3203806	2e-32	AA	AA	BB	AA	BB	BB	AA	BB	AA	BB	AA	BB	AA	BB	BB	BB	AA	BB	AA	AA	BB	BB	BB	AA	BB	BB	AA	BB	BB	BB	AA
s296164	3	15.971	Sme2.5_00671.1	123883	15899	3e-66	E03	sb11	10013537	NS	NS	NS	NS	NS	NS	NS	NS	NS	AA	AA	BB	AA	BB	BB	AA	BB	AA	BB	AA	BB	AA	BB	AA	BB	AA	BB	AA	AA	BB	BB	BB	AA	BB	BB	AA	BB	BB	BB	AA
s192476	3	16.333	Sme2.5_00671.1	123883	53825	7e-68	E03	sb11	10013537	T03	5728193	7e-48	C04	44907524	1e-50	P03	4324912	6e-58	AA	AA	BB	AA	BB	BB	AA	BB	AA	BB	AA	BB	AA	BB	AA	BB	AA	BB	AA	AA	BB	BB	BB	AA	BB	BB	AA	BB	BB	BB	AA
s299277	3	16.91	Sme2.5_00671.1	123883	15474	1e-64	E03	sb11	10013537	NS	NS	NS	NS	NS	NS	NS	NS	NS	AA	AA	BB	AA	BB	BB	AA	BB	AA	BB	AA	BB	AA	BB	AA	BB	AA	BB	AA	AA	BB	BB	BB	AA	BB	BB	AA	BB	BB	BB	AA
s168838	3	17.289	Sme2.5_00671.1	123883	57429	7e-68	E03	sb11	10013537	NS	NS	NS	C04	44904600	1e-20	NS	NS	NS	AA	AA	AA	AA	BB	BB	AA	BB	AA	BB	AA	BB	AA	BB	AA	BB	AA	BB	AA	AA	BB	BB	BB	AA	BB	BB	AA	BB	BB	BB	AA
s309493	3	26.342	Sme2.5_03898.1	54977	50947	3e-66	E03	sb11	11286579	T03	7338134	7e-48	C02	161037161	1e-39	P03	5763107	8e-47	AA	BB	AA	AA	BB	BB	AA	BB	AA	BB	AA	BB	AA	BB	AA	BB	AA	BB	AA	AA	BB	BB	BB	AA	BB	BB	AA	BB	BB	BB	AA
s56163	3	27.212	Sme2.5_11631.1	52285	21929	3e-66	NS	NS	NS	NS	NS	NS	NS	NS	NS	NS	NS	NS	AA	BB	AA	AA	BB	BB	AA	BB	AA	BB	BB	BB	AA	BB	AA	BB	AA	BB	AA	AA	BB	BB	BB	AA	BB	BB	AA	BB	BB	BB	AA
s140588	3	30.55	Sme2.5_00451.1	141005	86425	7e-68	E03	sb11	12098624	T03	8226961	1e-54	C04	63304511	5e-49	NS	NS	NS	AA	BB	AA	AA	BB	BB	AA	BB	BB	BB	BB	BB	AA	BB	AA	BB	AA	BB	AA	AA	BB	BB	BB	AA	BB	BB	AA	BB	BB	BB	AA
s267381	3	32.177	Sme2.5_05797.1	39048	24600	8e-67	NS	NS	NS	NS	NS	NS	NS	NS	NS	NS	NS	NS	AA	BB	AA	AA	BB	BB	AA	BB	BB	BB	BB	BB	AA	BB	AA	BB	AA	BB	AA	AA	BB	BB	BB	AA	BB	BB	AA	BB	BB	BB	BB
s214203	3	35.78	Sme2.5_00628.1	126291	19762	7e-68	E10	sb39	4826964	NS	NS	NS	NS	NS	NS	NS	NS	NS	AA	BB	AA	AA	BB	BB	AA	BB	BB	BB	BB	BB	AA	AA	AA	BB	AA	BB	AA	AA	BB	BB	BB	AA	BB	BB	AA	BB	BB	BB	BB
s222120	3	36.429	Sme2.5_01016.1	106419	71443	7e-68	E03	sb11	16278710	NS	NS	NS	NS	NS	NS	NS	NS	NS	AA	BB	AA	AA	BB	BB	AA	BB	BB	BB	BB	BB	AA	BB	AA	BB	AA	BB	AA	AA	BB	BB	BB	AA	BB	BB	AA	BB	BB	BB	BB
s88264	3	38.367	Sme2.5_23945.1	3545	1975	1e-45	NS	NS	NS	NS	NS	NS	NS	NS	NS	NS	NS	NS	AA	BB	AA	AA	BB	BB	AA	BB	BB	BB	BB	BB	AA	BB	AA	BB	AA	BB	AA	AA	BB	BB	BB	AA	BB	BB	AA	BB	BB	BB	BB
s127162	3	39.106	Sme2.5_12374.1	15421	3185	5e-49	NS	NS	NS	NS	NS	NS	NS	NS	NS	NS	NS	NS	AA	BB	AA	AA	BB	BB	AA	BB	BB	BB	BB	BB	AA	BB	AA	BB	AA	BB	AA	AA	BB	BB	BB	AA	BB	BB	AA	BB	BB	BB	BB
s148506	3	39.925	Sme2.5_00200.1	196525	46134	3e-66	E03	sb12	9734302	NS	NS	NS	NS	NS	NS	NS	NS	NS	AA	BB	AA	AA	BB	BB	AA	BB	BB	BB	BB	BB	AA	BB	AA	BB	AA	BB	AA	AA	BB	BB	BB	AA	BB	BB	AA	BB	BB	BB	BB
s43637	3	40.647	Sme2.5_20327.1	5477	1975	1e-59	NS	NS	NS	NS	NS	NS	NS	NS	NS	NS	NS	NS	AA	BB	AA	AA	BB	BB	AA	BB	BB	BB	BB	BB	AA	BB	BB	BB	AA	BB	AA	AA	BB	BB	BB	AA	BB	BB	AA	BB	BB	BB	BB
s291969	3	43.204	Sme2.5_02754.1	113090	4569	1e-59	E12	sb53	11973088	NS	NS	NS	NS	NS	NS	NS	NS	NS	AA	BB	AA	AA	BB	BB	AA	BB	BB	BB	BB	BB	AA	BB	AA	BB	AA	BB	AA	AA	AA	BB	BB	AA	BB	AA	AA	BB	BB	BB	BB
s239362	3	45.474	Sme2.5_04165.1	52378	32708	7e-68	NS	NS	NS	NS	NS	NS	NS	NS	NS	NS	NS	NS	AA	BB	AA	AA	BB	BB	AA	BB	BB	BB	BB	BB	AA	BB	BB	BB	AA	BB	AA	AA	AA	BB	BB	AA	BB	AA	AA	BB	BB	BB	BB
s165506	3	46.279	Sme2.5_10719.1	19007	12773	7e-68	NS	NS	NS	NS	NS	NS	NS	NS	NS	NS	NS	NS	AA	BB	AA	AA	BB	BB	AA	BB	BB	BB	BB	BB	AA	BB	BB	BB	AA	BB	AA	AA	AA	BB	BB	AA	BB	AA	AA	BB	BB	BB	BB
s179760	3	47.866	Sme2.5_04488.1	91406	47406	1e-44	E03	sb13	640480	NS	NS	NS	NS	NS	NS	NS	NS	NS	AA	BB	AA	AA	BB	BB	AA	BB	BB	BB	BB	BB	AA	BB	BB	BB	AA	BB	AA	AA	AA	BB	BB	AA	BB	AA	AA	BB	BB	BB	BB
s172953	3	48.663	Sme2.5_32673.1	637	520	3e-66	E03	sb13	664760	NS	NS	NS	NS	NS	NS	NS	NS	NS	AA	BB	AA	AA	BB	BB	AA	BB	BB	BB	BB	BB	AA	BB	BB	BB	AA	BB	AA	AA	AA	BB	BB	BB	BB	AA	AA	BB	BB	BB	BB
s114938	3	49.316	Sme2.5_09091.1	23674	13204	3e-66	NS	NS	NS	NS	NS	NS	NS	NS	NS	NS	NS	NS	AA	BB	AA	AA	BB	BB	AA	BB	BB	BB	BB	BB	AA	AA	BB	BB	AA	BB	AA	AA	AA	BB	BB	BB	BB	AA	AA	BB	BB	BB	BB
s122819	3	49.552	Sme2.5_09091.1	23674	13040	3e-66	NS	NS	NS	NS	NS	NS	NS	NS	NS	NS	NS	NS	AA	BB	AA	AA	BB	BB	AA	BB	BB	BB	BB	BB	AA	BB	BB	BB	AA	BB	AA	AA	AA	BB	BB	BB	BB	AA	AA	BB	BB	BB	BB
s319041	3	51.914	Sme2.5_13456.1	13380	12379	7e-53	NS	NS	NS	NS	NS	NS	NS	NS	NS	NS	NS	NS	AA	BB	AA	AA	BB	BB	AA	BB	BB	BB	BB	BB	AA	BB	BB	BB	BB	BB	AA	AA	AA	BB	BB	BB	BB	AA	AA	BB	BB	BB	BB
s124753	3	52.716	Sme2.5_04531.1	61230	58529	3e-66	E03	sb16	48992317	NS	NS	NS	NS	NS	NS	NS	NS	NS	AA	BB	AA	AA	BB	BB	AA	BB	BB	BB	BB	BB	AA	BB	BB	BB	BB	BB	AA	AA	AA	BB	BB	BB	BB	AA	AA	BB	BB	BB	BB
s157580	3	52.876	Sme2.5_08456.1	42341	38642	3e-56	NS	NS	NS	NS	NS	NS	NS	NS	NS	NS	NS	NS	AA	BB	AA	AA	BB	BB	AA	BB	BB	BB	BB	BB	AA	BB	BB	BB	BB	BB	AA	AA	AA	BB	BB	BB	BB	AA	AA	BB	BB	BB	BB
s69995	3	53.586	Sme2.5_03345.1	60736	22149	1e-64	E03	sb16	48639889	NS	NS	NS	NS	NS	NS	NS	NS	NS	AA	BB	AA	AA	BB	BB	AA	BB	BB	BB	BB	BB	AA	BB	BB	BB	BB	BB	AA	AA	AA	BB	BB	BB	BB	AA	AA	BB	BB	BB	BB
s231394	3	54.351	Sme2.5_04773.1	87707	25352	3e-66	E03	sb16	48069853	T03	54623535	1e-50	C03	96191264	4e-50	P03	38439519	4e-54	AA	BB	AA	AA	BB	BB	AA	BB	BB	BB	BB	BB	AA	BB	BB	BB	BB	BB	AA	AA	AA	BB	BB	BB	BB	AA	AA	BB	BB	BB	BB
s260096	3	54.527	Sme2.5_05384.1	50791	1409	7e-68	E03	sb16	48019206	NS	NS	NS	NS	NS	NS	NS	NS	NS	AA	BB	AA	AA	BB	BB	AA	BB	BB	BB	BB	BB	AA	BB	BB	BB	BB	BB	AA	AA	AA	BB	BB	BB	BB	AA	AA	BB	BB	BB	BB
s318521	3	55.213	Sme2.5_00728.1	120932	105030	3e-66	E03	sb16	47464877	T03	53924314	5e-59	C03	174150837	2e-57	P03	39199100	1e-59	AA	BB	AA	AA	BB	BB	AA	BB	BB	BB	BB	BB	AA	BB	BB	BB	BB	BB	AA	AA	AA	BB	BB	BB	BB	AA	AA	BB	BB	BB	BB
s181069	3	55.347	Sme2.5_16651.1	17429	7898	3e-66	E03	sb16	47765699	NS	NS	NS	NS	NS	NS	NS	NS	NS	AA	BB	AA	AA	BB	BB	AA	BB	BB	BB	BB	BB	AA	BB	BB	BB	BB	BB	AA	AA	AA	BB	BB	BB	BB	AA	AA	BB	BB	BB	BB
s253778	3	56.927	Sme2.5_06183.1	36436	5843	3e-66	E03	sb15	1622162	T03	1613367	7e-28	NS	NS	NS	NS	NS	NS	AA	BB	AA	AA	BB	BB	AA	BB	BB	BB	BB	BB	AA	BB	BB	BB	BB	BB	AA	BB	AA	BB	BB	BB	BB	AA	AA	BB	BB	BB	BB
s94017	3	57.535	Sme2.5_04793.1	89677	13884	7e-68	E03	sb15	1370376	NS	NS	NS	NS	NS	NS	NS	NS	NS	AA	BB	AA	AA	BB	BB	AA	BB	BB	BB	BB	BB	AA	BB	BB	BB	BB	BB	AA	BB	AA	BB	BB	BB	BB	AA	AA	BB	BB	BB	BB
s73182	3	57.648	Sme2.5_04793.1	89677	22205	3e-66	E03	sb15	1370376	T03	1367929	3e-51	C03	183417960	1e-50	P03	41536686	6e-53	AA	BB	AA	AA	BB	BB	AA	BB	BB	BB	BB	BB	AA	BB	BB	BB	BB	BB	AA	BB	AA	BB	BB	BB	BB	AA	AA	BB	BB	BB	BB
s93175	3	58.315	Sme2.5_11796.1	16596	2189	3e-61	NS	NS	NS	NS	NS	NS	NS	NS	NS	NS	NS	NS	AA	BB	BB	AA	BB	BB	AA	BB	BB	BB	BB	BB	AA	BB	BB	BB	BB	BB	AA	BB	AA	BB	BB	BB	BB	AA	AA	BB	BB	BB	BB
s8425	3	58.597	Sme2.5_06652.1	32907	30046	7e-68	E03	sb14	7959814	T03	3584636	4e-50	NS	NS	NS	P03	42259101	3e-50	AA	BB	AA	AA	BB	BB	AA	BB	BB	BB	BB	BB	AA	BB	BB	BB	BB	BB	AA	BB	AA	BB	BB	BB	BB	AA	AA	BB	BB	BB	BB
s53952	3	59.404	Sme2.5_13301.1	13650	3200	3e-66	E03	sb14	7817076	NS	NS	NS	NS	NS	NS	NS	NS	NS	AA	BB	AA	AA	BB	BB	AA	BB	BB	BB	BB	BB	AA	BB	BB	BB	BB	BB	AA	BB	AA	BB	BB	BB	BB	AA	AA	BB	BB	BB	BB
s203603	3	60.221	Sme2.5_06627.1	33088	3102	7e-68	NS	NS	NS	NS	NS	NS	NS	NS	NS	NS	NS	NS	AA	BB	AA	AA	BB	BB	AA	BB	BB	BB	BB	BB	AA	BB	BB	BB	BB	BB	AA	BB	AA	BB	BB	BB	BB	AA	AA	BB	BB	BB	BB
s169541	3	60.926	Sme2.5_09477.1	22532	18788	3e-66	E03	sb14	7547546	NS	NS	NS	C03	201421324	1e-34	P03	42975468	2e-42	AA	BB	AA	AA	BB	BB	AA	BB	BB	BB	BB	BB	AA	BB	BB	BB	BB	BB	AA	BB	AA	BB	BB	BB	BB	AA	AA	BB	BB	BB	BB
s49849	3	61.612	Sme2.5_06627.1	33088	2886	7e-68	NS	NS	NS	NS	NS	NS	NS	NS	NS	NS	NS	NS	AA	BB	AA	AA	BB	BB	AA	BB	BB	BB	BB	BB	AA	BB	BB	BB	BB	BB	AA	BB	AA	BB	BB	BB	BB	AA	AA	BB	BB	BB	BB
s153043	3	70.716	Sme2.5_01967.1	80672	21402	7e-68	E03	sb15	1888432	T03	1896082	1e-35	C03	212657288	2e-47	P03	44996470	2e-43	AA	BB	AA	AA	BB	BB	AA	BB	BB	BB	BB	BB	AA	BB	BB	BB	BB	BB	AA	BB	AA	BB	BB	BB	BB	BB	BB	BB	BB	AA	BB
s62063	3	75.937	Sme2.5_05192.1	43607	6530	7e-68	E03	sb16	46678121	T11	45396245	2e-18	NS	NS	NS	P03	37348768	6e-18	AA	AA	AA	AA	BB	BB	AA	AA	BB	BB	BB	BB	BB	BB	BB	BB	BB	BB	AA	BB	AA	BB	BB	BB	BB	BB	BB	BB	BB	AA	BB
s181843	3	80.634	Sme2.5_00348.1	151766	100204	1e-64	E01	sb03	74326793	NS	NS	NS	NS	NS	NS	NS	NS	NS	AA	AA	AA	AA	BB	BB	AA	AA	BB	AA	BB	BB	BB	BB	BB	BB	BB	BB	AA	BB	AA	BB	BB	BB	BB	BB	BB	BB	BB	AA	BB
s228362	3	81.467	Sme2.5_00232.1	167015	127281	3e-66	E03	sb16	46318656	T03	52678838	7e-48	C03	217249714	1e-45	P03	45824467	1e-49	AA	AA	AA	AA	BB	AA	AA	AA	BB	AA	BB	BB	BB	BB	BB	BB	BB	BB	AA	BB	AA	BB	BB	BB	BB	BB	BB	BB	BB	AA	BB
s249338	3	81.59	Sme2.5_00232.1	167015	137700	3e-66	E03	sb16	46318656	NS	NS	NS	NS	NS	NS	P03	45832250	5e-39	AA	AA	AA	AA	BB	AA	AA	AA	BB	AA	BB	BB	BB	BB	BB	BB	BB	BB	AA	BB	AA	BB	BB	BB	BB	BB	BB	BB	BB	AA	BB
s112844	3	82.389	Sme2.5_01402.1	93592	11713	3e-66	E03	sb16	45885630	T03	52182672	9e-37	NS	NS	NS	P03	46339019	1e-34	AA	AA	AA	AA	BB	AA	AA	AA	BB	AA	BB	BB	BB	BB	BB	BB	BB	BB	AA	BB	AA	BB	BB	BB	BB	BB	BB	BB	BB	AA	BB
s99139	3	82.521	Sme2.5_01402.1	93592	82543	3e-66	E03	sb16	45885630	T03	52356412	1e-30	C03	220620202	8e-27	NS	NS	NS	AA	AA	AA	AA	BB	AA	AA	AA	BB	AA	BB	BB	BB	BB	BB	BB	BB	BB	AA	BB	AA	BB	BB	BB	BB	BB	BB	BB	BB	AA	BB
s74776	3	83.344	Sme2.5_00843.1	113898	109350	7e-68	E03	sb16	52836128	T03	59439820	1e-49	C03	221242864	2e-58	P03	47129320	1e-49	AA	AA	AA	AA	BB	AA	AA	AA	BB	AA	BB	BB	BB	BB	BB	BB	BB	BB	AA	BB	AA	BB	BB	BB	BB	BB	BB	BB	BB	AA	BB
s274236	3	84.944	Sme2.5_00061.1	281868	142403	3e-66	E03	sb16	53147766	NS	NS	NS	NS	NS	NS	NS	NS	NS	AA	AA	AA	AA	BB	AA	AA	AA	BB	AA	BB	AA	BB	AA	BB	BB	BB	BB	AA	BB	AA	BB	BB	BB	BB	BB	BB	BB	BB	AA	BB
s2165	3	85.772	Sme2.5_00061.1	281868	194587	3e-66	E03	sb16	53147766	T03	59765439	4e-30	C03	222571625	6e-28	P03	47598883	2e-33	AA	AA	AA	AA	BB	AA	AA	AA	BB	AA	BB	AA	BB	AA	BB	BB	BB	BB	AA	BB	AA	BB	BB	BB	BB	BB	BB	BB	BB	AA	BB
s138850	3	86.552	Sme2.5_02064.1	78660	60422	3e-66	E01	sb01	2365999	NS	NS	NS	NS	NS	NS	P01	86374953	8e-47	AA	AA	AA	AA	BB	AA	AA	AA	BB	AA	BB	AA	BB	AA	BB	BB	BB	BB	AA	BB	AA	BB	BB	BB	BB	BB	BB	BB	BB	AA	BB
s183576	3	90.461	Sme2.5_06800.1	32134	28794	7e-68	E03	sb16	53510495	T03	60058308	7e-38	NS	NS	NS	P03	48279204	6e-48	AA	AA	AA	AA	BB	AA	AA	AA	BB	AA	BB	AA	BB	AA	BB	BB	BB	BB	AA	BB	AA	BB	BB	BB	BB	AA	BB	BB	BB	AA	BB
s301724	3	93.048	Sme2.5_04042.1	53508	34521	3e-66	E03	sb16	53947371	NS	NS	NS	NS	NS	NS	NS	NS	NS	AA	AA	AA	AA	BB	AA	AA	AA	BB	AA	BB	AA	BB	AA	BB	BB	BB	BB	AA	BB	AA	BB	BB	BB	AA	AA	BB	BB	BB	AA	BB
s27413	3	94.699	Sme2.5_00557.1	131081	53502	3e-66	E03	sb16	55668845	NS	NS	NS	NS	NS	NS	NS	NS	NS	AA	AA	AA	AA	BB	AA	AA	AA	BB	AA	BB	AA	BB	AA	BB	BB	BB	BB	AA	BB	AA	BB	BB	BB	AA	AA	BB	BB	BB	AA	BB
s48792	3	98.412	Sme2.5_00557.1	131081	48678	7e-63	E03	sb16	55668845	T03	61487165	2e-43	NS	NS	NS	P03	50510324	8e-52	AA	AA	AA	AA	BB	AA	AA	AA	BB	AA	BB	AA	BB	AA	BB	BB	BB	BB	AA	BB	AA	BB	BB	BB	AA	AA	BB	BB	AA	AA	BB
s289926	3	98.753	Sme2.5_00557.1	131081	78635	5e-64	E03	sb16	55668845	NS	NS	NS	NS	NS	NS	NS	NS	NS	AA	AA	AA	AA	BB	AA	AA	AA	BB	AA	BB	AA	BB	AA	BB	BB	BB	BB	AA	BB	AA	BB	BB	BB	AA	AA	BB	BB	AA	AA	BB
s299052	3	99.268	Sme2.5_06194.1	36388	26716	3e-66	E03	sb16	55731327	NS	NS	NS	NS	NS	NS	P03	50648181	3e-36	AA	AA	AA	AA	BB	AA	AA	AA	BB	AA	BB	AA	BB	AA	BB	BB	BB	BB	AA	BB	AA	BB	BB	BB	AA	AA	BB	BB	AA	AA	BB
s140807	3	100.099	Sme2.5_00026.1	273308	8198	3e-66	E03	sb16	55858873	NS	NS	NS	NS	NS	NS	NS	NS	NS	AA	AA	AA	AA	BB	AA	AA	AA	BB	AA	BB	AA	BB	AA	BB	BB	BB	BB	AA	BB	AA	BB	BB	BB	AA	AA	BB	BB	AA	AA	BB
s171136	3	100.927	Sme2.5_00026.1	273308	18622	8e-67	E03	sb16	55858873	NS	NS	NS	C03	229613140	2e-52	P03	50707269	3e-51	AA	AA	AA	AA	BB	AA	AA	AA	BB	AA	BB	AA	BB	AA	BB	BB	BB	BB	AA	BB	AA	BB	BB	BB	AA	AA	BB	BB	AA	AA	BB
s251758	3	102.258	Sme2.5_00482.1	138055	52764	7e-68	E03	sb16	56231871	NS	NS	NS	NS	NS	NS	NS	NS	NS	AA	AA	AA	AA	BB	AA	AA	AA	BB	AA	BB	AA	BB	AA	BB	BB	BB	BB	AA	BB	AA	BB	BB	BB	AA	AA	BB	BB	AA	AA	BB
s225023	3	102.63	Sme2.5_00048.1	253052	227820	7e-68	E03	sb16	56416724	T03	62464564	8e-57	C03	236473495	2e-52	P03	51609354	2e-53	AA	AA	AA	AA	BB	AA	AA	AA	BB	AA	BB	AA	BB	AA	BB	BB	BB	BB	AA	BB	AA	BB	BB	BB	AA	AA	BB	BB	AA	AA	BB
s95593	3	102.911	Sme2.5_00048.1	253052	77410	3e-66	E03	sb16	56416724	NS	NS	NS	NS	NS	NS	NS	NS	NS	AA	AA	AA	AA	BB	AA	AA	AA	BB	AA	BB	AA	BB	AA	BB	BB	BB	BB	AA	BB	AA	BB	BB	BB	AA	AA	BB	BB	AA	AA	BB
s74724	3	103.532	Sme2.5_05385.1	42033	3521	7e-68	E03	sb16	56620117	T03	62589509	1e-30	NS	NS	NS	P03	51936694	2e-33	AA	AA	AA	AA	BB	AA	AA	AA	BB	AA	BB	AA	BB	AA	BB	BB	BB	BB	AA	BB	AA	BB	BB	BB	AA	AA	BB	BB	AA	AA	BB
s316340	3	104.137	Sme2.5_03678.1	114182	32500	1e-64	E03	sb16	56799409	NS	NS	NS	NS	NS	NS	P03	52189743	5e-39	AA	AA	AA	AA	BB	AA	AA	AA	BB	AA	BB	AA	BB	AA	BB	BB	BB	BB	AA	BB	AA	BB	BB	BB	AA	AA	BB	BB	AA	AA	BB
s118195	3	104.584	Sme2.5_00310.1	165750	54091	3e-66	E03	sb16	56867760	NS	NS	NS	NS	NS	NS	P03	52300121	3e-51	AA	AA	AA	AA	BB	AA	AA	AA	BB	AA	BB	BB	BB	AA	BB	BB	BB	BB	AA	BB	AA	BB	BB	BB	AA	AA	BB	BB	AA	AA	BB
s152022	3	105.252	Sme2.5_03678.1	114182	24428	3e-66	E03	sb16	56799409	T03	62727132	4e-45	NS	NS	NS	P03	52184247	4e-45	AA	AA	AA	AA	BB	AA	AA	AA	BB	AA	BB	AA	BB	AA	BB	BB	BB	BB	AA	BB	AA	BB	BB	BB	AA	AA	BB	BB	AA	AA	BB
s306327	3	108.45	Sme2.5_00930.1	110256	22650	3e-66	E03	sb16	57078839	T03	63046504	7e-53	C03	237155440	6e-48	P03	52569494	3e-56	AA	AA	AA	AA	BB	AA	AA	AA	BB	AA	BB	BB	BB	AA	BB	BB	BB	BB	AA	BB	AA	BB	BB	BB	AA	AA	BB	BB	AA	AA	BB
s177233	3	108.995	Sme2.5_31206.1	926	427	3e-61	E03	sb16	57001261	T03	62948175	1e-49	NS	NS	NS	P03	52452102	3e-51	AA	AA	AA	AA	BB	AA	AA	AA	BB	AA	BB	BB	BB	AA	BB	BB	BB	BB	AA	BB	AA	BB	BB	BB	AA	AA	BB	BB	AA	AA	BB
s169145	3	109.233	Sme2.5_00930.1	110256	24054	3e-66	E03	sb16	57078839	NS	NS	NS	NS	NS	NS	P03	52568242	6e-38	AA	AA	AA	AA	BB	AA	AA	AA	BB	AA	BB	BB	BB	AA	BB	BB	BB	BB	AA	BB	AA	BB	BB	BB	AA	AA	BB	BB	AA	AA	BB
s15998	3	109.789	Sme2.5_00151.1	233486	104435	3e-66	E03	sb16	57197051	NS	NS	NS	NS	NS	NS	NS	NS	NS	AA	AA	AA	AA	BB	AA	AA	AA	BB	AA	BB	BB	BB	AA	BB	BB	BB	BB	AA	BB	AA	BB	BB	BB	AA	AA	BB	BB	AA	AA	BB
s212962	3	111.27	Sme2.5_08103.1	26861	3792	1e-60	E07	sb27	53022196	NS	NS	NS	NS	NS	NS	NS	NS	NS	AA	AA	AA	AA	BB	AA	AA	AA	BB	AA	BB	AA	BB	AA	BB	BB	BB	BB	AA	BB	AA	BB	BB	BB	AA	AA	BB	BB	AA	AA	BB
s267693	3	111.708	Sme2.5_01982.1	80479	44470	3e-66	E03	sb16	57557611	T03	63483320	7e-53	C03	239892281	5e-54	P03	53310060	1e-54	AA	AA	AA	AA	BB	AA	AA	AA	BB	AA	BB	AA	BB	AA	BB	BB	BB	BB	AA	BB	AA	BB	BB	BB	AA	AA	BB	BB	AA	AA	BB
s306816	3	111.884	Sme2.5_00678.1	171119	111856	3e-66	E03	sb16	58010203	NS	NS	NS	NS	NS	NS	NS	NS	NS	AA	AA	AA	AA	BB	AA	AA	AA	BB	AA	BB	AA	BB	AA	BB	BB	BB	BB	AA	BB	AA	BB	BB	BB	AA	AA	BB	BB	AA	AA	BB
s149695	3	113.368	Sme2.5_08121.1	26809	4241	3e-66	E03	sb16	58777099	T03	64717119	9e-27	NS	NS	NS	P03	54898831	8e-27	AA	AA	AA	AA	BB	AA	AA	AA	BB	AA	BB	AA	BB	AA	BB	BB	BB	BB	AA	BB	AA	BB	BB	BB	AA	AA	BB	BB	AA	AA	BB
s24028	3	113.522	Sme2.5_10773.1	18865	5027	3e-51	NS	NS	NS	NS	NS	NS	NS	NS	NS	NS	NS	NS	AA	AA	AA	AA	BB	AA	AA	AA	BB	AA	BB	AA	BB	AA	BB	BB	BB	BB	AA	BB	AA	BB	BB	BB	AA	AA	BB	BB	AA	AA	BB
s231197	3	114.27	Sme2.5_01694.1	86267	34571	3e-66	E03	sb16	58826716	NS	NS	NS	NS	NS	NS	NS	NS	NS	AA	AA	AA	AA	BB	AA	AA	AA	BB	AA	BB	AA	BB	AA	BB	BB	BB	BB	AA	BB	AA	BB	BB	BB	AA	AA	BB	BB	AA	AA	BB
s312361	3	114.82	Sme2.5_10773.1	18865	4851	7e-53	NS	NS	NS	NS	NS	NS	NS	NS	NS	NS	NS	NS	AA	AA	AA	AA	BB	AA	AA	AA	BB	AA	BB	AA	BB	AA	BB	BB	BB	BB	AA	BB	AA	AA	BB	BB	AA	AA	BB	BB	AA	AA	BB
s74821	3	115.633	Sme2.5_00431.1	165010	84075	3e-66	E03	sb16	58365984	NS	NS	NS	NS	NS	NS	NS	NS	NS	AA	AA	AA	AA	BB	AA	AA	AA	BB	AA	BB	AA	BB	AA	BB	BB	BB	BB	AA	BB	AA	AA	BB	BB	AA	AA	BB	BB	AA	AA	BB
s254546	3	115.825	Sme2.5_00431.1	165010	82655	3e-66	E03	sb16	58365984	NS	NS	NS	NS	NS	NS	NS	NS	NS	AA	AA	AA	AA	BB	AA	AA	AA	BB	AA	BB	AA	BB	AA	BB	BB	BB	BB	AA	BB	AA	AA	BB	BB	AA	AA	BB	BB	AA	AA	BB
s141433	3	116.174	Sme2.5_02377.1	73383	44516	3e-66	E03	sb16	58482029	T03	64395282	7e-33	NS	NS	NS	P03	54485521	2e-37	AA	AA	AA	AA	BB	AA	AA	AA	BB	AA	BB	AA	BB	AA	BB	BB	BB	BB	AA	BB	AA	AA	BB	BB	AA	AA	BB	BB	AA	AA	BB
s247889	3	119.464	Sme2.5_00036.1	259805	106082	3e-66	E03	sb16	59261314	NS	NS	NS	NS	NS	NS	NS	NS	NS	AA	AA	AA	AA	BB	AA	AA	AA	BB	AA	BB	AA	BB	AA	BB	BB	BB	BB	AA	BB	BB	AA	BB	BB	AA	AA	BB	BB	AA	AA	BB
s96877	3	120.685	Sme2.5_00036.1	259805	68270	3e-66	E03	sb16	59261314	NS	NS	NS	NS	NS	NS	NS	NS	NS	AA	AA	AA	AA	BB	AA	AA	AA	BB	AA	BB	AA	BB	AA	BB	BB	BB	BB	AA	BB	BB	AA	BB	BB	AA	AA	BB	BB	AA	AA	BB
s261627	3	124.95	Sme2.5_00669.1	124012	40727	7e-68	E03	sb16	59620838	T03	65541134	1e-54	C03	245349535	5e-49	P03	55910577	1e-54	AA	AA	AA	AA	BB	AA	AA	AA	BB	AA	BB	AA	AA	AA	BB	BB	BB	BB	AA	BB	BB	AA	BB	AA	AA	AA	BB	BB	AA	AA	BB
s149940	3	125.797	Sme2.5_00170.1	181212	96557	3e-66	E03	sb16	59898099	T03	65856302	2e-47	C03	248978745	8e-47	P03	56418827	1e-50	AA	AA	AA	AA	AA	AA	AA	AA	BB	AA	BB	AA	AA	AA	BB	BB	BB	BB	AA	BB	BB	AA	BB	AA	AA	AA	BB	BB	AA	AA	BB
s17009	3	126.182	Sme2.5_00669.1	124012	61902	3e-66	E03	sb16	59620838	T03	65563084	7e-58	NS	NS	NS	P03	55931505	3e-56	AA	AA	AA	AA	AA	AA	AA	AA	BB	AA	BB	AA	AA	AA	BB	BB	BB	BB	AA	BB	BB	AA	BB	AA	AA	AA	BB	BB	AA	AA	BB
s231411	3	126.732	Sme2.5_00022.1	277725	188739	3e-66	E03	sb16	60407877	NS	NS	NS	C03	249876887	1e-24	NS	NS	NS	AA	AA	AA	AA	AA	AA	AA	AA	BB	AA	BB	AA	AA	AA	BB	BB	BB	BB	AA	BB	BB	AA	BB	AA	AA	AA	BB	BB	AA	AA	BB
s231125	3	127.529	Sme2.5_06217.1	36226	5519	3e-66	E03	sb16	60124289	T03	66083759	4e-45	NS	NS	NS	P03	56675427	4e-45	AA	AA	AA	AA	AA	AA	AA	AA	BB	AA	BB	AA	AA	AA	BB	BB	BB	BB	AA	BB	BB	AA	BB	AA	AA	AA	BB	BB	AA	AA	BB
s95971	3	132.956	Sme2.5_04555.1	48954	40366	3e-66	E03	sb16	60783829	NS	NS	NS	NS	NS	NS	NS	NS	NS	AA	AA	AA	AA	AA	AA	AA	AA	BB	AA	BB	AA	AA	AA	BB	BB	BB	BB	BB	BB	BB	AA	BB	AA	AA	AA	BB	BB	AA	AA	BB
s84635	3	133.544	Sme2.5_02292.1	74739	28822	3e-66	E03	sb16	60869226	T03	66808538	3e-36	C03	246655098	1e-30	P03	57505558	6e-38	AA	AA	AA	AA	AA	AA	AA	AA	BB	AA	BB	AA	AA	AA	BB	BB	BB	BB	BB	BB	BB	AA	BB	AA	AA	AA	BB	BB	AA	AA	BB
s113136	3	133.854	Sme2.5_00125.1	205658	163138	3e-66	E03	sb16	61158455	NS	NS	NS	NS	NS	NS	NS	NS	NS	AA	AA	AA	AA	AA	AA	AA	AA	BB	AA	BB	AA	AA	AA	BB	BB	BB	BB	BB	BB	BB	AA	BB	AA	AA	AA	BB	BB	AA	AA	BB
s218535	3	134.361	Sme2.5_00125.1	205658	197803	7e-68	E03	sb16	61158455	NS	NS	NS	NS	NS	NS	P03	57931143	1e-19	AA	AA	AA	AA	AA	AA	AA	AA	BB	AA	BB	AA	AA	AA	BB	BB	BB	BB	BB	BB	BB	AA	BB	AA	AA	AA	BB	BB	AA	AA	BB
s142002	3	134.53	Sme2.5_00125.1	205658	201151	1e-65	E03	sb16	61158455	NS	NS	NS	NS	NS	NS	NS	NS	NS	AA	AA	AA	AA	AA	AA	AA	AA	BB	AA	BB	AA	AA	AA	BB	BB	BB	BB	BB	BB	BB	AA	BB	AA	AA	AA	BB	BB	AA	AA	BB
s116306	3	134.858	Sme2.5_00125.1	205658	201289	1e-65	E03	sb16	61158455	NS	NS	NS	NS	NS	NS	NS	NS	NS	AA	AA	AA	AA	AA	AA	AA	AA	BB	AA	BB	AA	AA	AA	BB	BB	BB	BB	BB	BB	BB	AA	BB	AA	AA	AA	BB	BB	AA	AA	BB
s79547	3	135.122	Sme2.5_06398.1	34854	18299	3e-66	E03	sb16	61265436	NS	NS	NS	NS	NS	NS	NS	NS	NS	AA	AA	AA	AA	AA	AA	AA	AA	BB	AA	BB	AA	AA	AA	BB	BB	BB	BB	BB	BB	BB	AA	BB	AA	AA	AA	BB	BB	AA	AA	BB
s49015	3	135.631	Sme2.5_06398.1	34854	18503	3e-66	E03	sb16	61265436	NS	NS	NS	NS	NS	NS	NS	NS	NS	AA	AA	AA	AA	AA	AA	AA	AA	BB	AA	BB	AA	AA	AA	BB	BB	BB	BB	BB	BB	BB	AA	BB	AA	AA	AA	BB	BB	AA	AA	BB
s35573	3	137.304	Sme2.5_04948.1	45481	30326	3e-66	E03	sb16	61614066	NS	NS	NS	C03	247451382	2e-27	P03	58333599	2e-37	AA	AA	AA	AA	AA	AA	AA	AA	BB	AA	BB	AA	AA	AA	BB	BB	BB	BB	BB	BB	BB	AA	BB	AA	AA	AA	BB	BB	AA	AA	BB
s80008	3	137.47	Sme2.5_04948.1	45481	31991	3e-66	E03	sb16	61614066	NS	NS	NS	NS	NS	NS	P03	58331911	4e-40	AA	AA	AA	AA	AA	AA	AA	AA	BB	AA	BB	AA	AA	AA	BB	BB	BB	BB	BB	BB	BB	AA	BB	AA	AA	AA	BB	BB	AA	AA	BB
s185794	3	141.707	Sme2.5_00140.1	192853	157218	3e-66	E03	sb16	61797947	T03	67803271	2e-57	C03	251300725	1e-49	P03	58662227	1e-55	AA	AA	AA	AA	AA	AA	AA	AA	BB	AA	BB	AA	AA	AA	BB	BB	BB	BB	BB	BB	BB	AA	BB	AA	AA	BB	BB	BB	AA	AA	BB
s287429	3	141.957	Sme2.5_04732.1	50552	17383	3e-66	E03	sb16	61666836	T03	67596723	9e-42	C03	250813034	3e-41	P03	58387678	4e-45	BB	AA	AA	AA	AA	AA	AA	AA	BB	AA	BB	AA	AA	AA	BB	BB	BB	BB	BB	BB	BB	AA	BB	AA	AA	BB	BB	BB	AA	AA	BB
s150662	3	142.422	Sme2.5_00155.1	187483	164444	3e-66	E03	sb16	61977457	T03	67865393	1e-44	NS	NS	NS	P03	58750979	4e-45	BB	AA	AA	AA	AA	AA	AA	AA	BB	AA	BB	AA	AA	AA	BB	BB	BB	BB	BB	BB	BB	AA	BB	AA	AA	BB	BB	BB	AA	AA	BB
s307711	3	142.708	Sme2.5_00155.1	187483	181786	3e-66	E03	sb16	61977457	T03	67848027	1e-54	C03	251386127	2e-52	P03	58732624	1e-59	BB	AA	AA	AA	AA	AA	AA	AA	BB	AA	BB	AA	AA	AA	BB	BB	BB	BB	BB	BB	BB	AA	BB	AA	AA	BB	BB	BB	AA	AA	BB
s51558	3	143.072	Sme2.5_00155.1	187483	163185	3e-66	E03	sb16	61977457	T03	67866505	8e-62	C03	251454778	6e-53	P03	58752225	7e-57	BB	AA	AA	AA	AA	AA	AA	AA	BB	AA	BB	AA	AA	AA	BB	BB	BB	BB	BB	BB	BB	AA	BB	AA	AA	BB	BB	BB	AA	AA	BB
s255965	3	144.422	Sme2.5_05202.1	43526	34923	3e-66	E03	sb16	62186819	T03	68120067	2e-33	NS	NS	NS	P03	59030390	2e-43	BB	AA	AA	AA	AA	AA	AA	AA	BB	AA	BB	AA	AA	AA	BB	BB	BB	BB	BB	BB	BB	AA	AA	AA	AA	BB	BB	BB	AA	AA	BB
s142784	3	147.751	NS	NS	NS	NS	NS	NS	NS	NS	NS	NS	NS	NS	NS	NS	NS	NS	BB	AA	AA	AA	AA	AA	AA	AA	BB	AA	BB	AA	AA	AA	BB	BB	BB	AA	BB	BB	BB	AA	AA	AA	AA	BB	BB	BB	AA	AA	BB
s6408	3	148.154	Sme2.5_01046.1	105151	42606	8e-67	E03	sb16	62262426	NS	NS	NS	C11	203437967	1e-64	P05	21085855	7e-67	BB	AA	AA	AA	AA	AA	AA	AA	BB	AA	BB	AA	AA	AA	BB	BB	BB	AA	BB	BB	BB	AA	AA	AA	AA	BB	BB	BB	AA	AA	BB
s255080	3	148.966	Sme2.5_03124.1	63423	7616	3e-66	E03	sb16	62361667	T03	68286542	1e-55	C03	252434113	4e-50	P03	59226449	3e-55	BB	AA	AA	AA	AA	AA	AA	AA	BB	AA	BB	AA	AA	AA	BB	BB	BB	AA	BB	BB	BB	AA	AA	AA	AA	BB	BB	BB	AA	AA	BB
s190080	3	149.688	Sme2.5_00049.1	245962	53591	3e-66	E03	sb16	62590769	NS	NS	NS	NS	NS	NS	NS	NS	NS	BB	AA	AA	AA	AA	AA	AA	AA	BB	AA	BB	AA	AA	AA	BB	BB	BB	AA	BB	BB	BB	AA	AA	AA	AA	BB	BB	BB	AA	AA	BB
s266361	3	149.897	Sme2.5_00049.1	245962	54323	3e-66	E03	sb16	62590769	T03	68475765	3e-56	C03	252885979	2e-57	P03	59455959	1e-59	BB	AA	AA	AA	AA	AA	AA	AA	BB	AA	BB	AA	AA	AA	BB	BB	BB	AA	BB	BB	BB	AA	AA	AA	AA	BB	BB	BB	AA	AA	BB
s39454	3	158.407	Sme2.5_01155.1	114783	37810	3e-66	E03	sb16	63533521	T03	69468679	7e-48	NS	NS	NS	P03	60712497	3e-46	BB	BB	AA	AA	AA	AA	AA	AA	BB	AA	BB	AA	AA	AA	AA	BB	BB	AA	BB	BB	BB	AA	AA	AA	AA	BB	BB	BB	AA	BB	BB
s147901	3	160.608	Sme2.5_01764.1	84613	9671	3e-66	E03	sb16	63416266	NS	NS	NS	C03	256099355	2e-57	P03	60669117	3e-50	BB	BB	AA	AA	AA	AA	AA	AA	BB	AA	BB	AA	AA	AA	AA	BB	AA	AA	BB	BB	BB	AA	AA	AA	AA	BB	BB	AA	AA	BB	BB
s313800	3	163.368	Sme2.5_00007.1	341737	171911	3e-66	E03	sb16	63782269	NS	NS	NS	NS	NS	NS	NS	NS	NS	BB	BB	AA	AA	AA	AA	AA	AA	BB	AA	BB	AA	AA	AA	AA	BB	BB	AA	BB	BB	BB	AA	AA	AA	AA	BB	BB	AA	AA	BB	BB
s123539	3	163.549	Sme2.5_00007.1	341737	155602	3e-66	E03	sb16	63782269	NS	NS	NS	NS	NS	NS	NS	NS	NS	BB	BB	AA	AA	AA	AA	AA	AA	BB	AA	BB	AA	AA	AA	AA	BB	BB	AA	BB	BB	BB	AA	AA	AA	AA	BB	BB	AA	AA	BB	BB
s107667	3	164.108	Sme2.5_00007.1	341737	61185	7e-68	E03	sb16	63782269	T03	69701373	7e-48	NS	NS	NS	NS	NS	NS	BB	BB	AA	AA	AA	AA	AA	AA	BB	AA	BB	AA	AA	AA	AA	BB	AA	AA	BB	BB	BB	AA	AA	AA	AA	BB	BB	AA	AA	BB	BB
s150270	3	164.563	Sme2.5_00543.1	132673	105800	3e-66	E03	sb16	64061976	T03	69984234	9e-32	C03	254988379	5e-19	P03	61301310	1e-40	BB	BB	AA	AA	AA	AA	AA	AA	BB	AA	BB	AA	AA	AA	AA	BB	BB	AA	BB	BB	BB	AA	AA	BB	AA	BB	BB	AA	AA	BB	BB
s163595	3	165.114	Sme2.5_00543.1	132673	23061	4e-65	E03	sb16	64061976	NS	NS	NS	C03	254804652	3e-36	NS	NS	NS	BB	BB	AA	AA	AA	AA	AA	AA	BB	AA	BB	AA	AA	AA	AA	BB	AA	AA	BB	BB	BB	AA	AA	BB	AA	BB	BB	AA	AA	BB	BB
s232431	3	165.302	Sme2.5_07725.1	28345	20076	7e-68	E03	sb16	64150027	T03	70095988	1e-59	C03	254691312	5e-59	P03	61427583	6e-63	BB	BB	AA	AA	AA	AA	AA	AA	BB	AA	BB	AA	AA	AA	AA	BB	AA	AA	BB	BB	BB	AA	AA	BB	AA	BB	BB	AA	AA	BB	BB
s175469	3	165.639	Sme2.5_04268.1	51577	44636	1e-64	E03	sb16	64199232	T03	70125565	3e-41	NS	NS	NS	P03	61452661	6e-38	BB	BB	AA	AA	AA	AA	AA	AA	BB	AA	BB	AA	AA	AA	AA	BB	AA	AA	BB	BB	BB	AA	AA	BB	AA	BB	BB	AA	AA	BB	BB
s248840	3	166.227	Sme2.5_00508.1	136029	120092	3e-66	E03	sb16	64666913	T03	70656752	9e-32	NS	NS	NS	P03	62116520	4e-40	BB	BB	AA	AA	AA	AA	AA	AA	BB	AA	BB	AA	AA	AA	AA	BB	AA	AA	BB	BB	BB	AA	AA	BB	AA	BB	BB	AA	AA	BB	BB
s258537	3	167.022	Sme2.5_24464.1	3179	2393	3e-66	E03	sb16	64729588	NS	NS	NS	NS	NS	NS	NS	NS	NS	BB	BB	AA	AA	AA	AA	AA	AA	BB	AA	BB	AA	AA	AA	AA	BB	AA	AA	BB	BB	BB	AA	AA	BB	AA	BB	BB	AA	AA	BB	AA
s96598	3	167.344	Sme2.5_01084.1	172908	31978	3e-66	E03	sb16	64784487	NS	NS	NS	NS	NS	NS	NS	NS	NS	BB	BB	AA	AA	AA	AA	AA	AA	BB	AA	BB	AA	AA	AA	AA	BB	AA	AA	BB	BB	BB	AA	AA	BB	AA	BB	BB	AA	AA	BB	AA
s304869	4	0	Sme2.5_03511.1	58984	30846	7e-68	E04	sb17	3241083	T10	3270835	2e-17	NS	NS	NS	P10	5030803	2e-32	AA	AA	AA	BB	AA	AA	BB	BB	AA	AA	AA	BB	AA	AA	BB	BB	BB	AA	BB	BB	AA	AA	AA	AA	AA	BB	AA	AA	AA	AA	BB
s61813	4	0.557	Sme2.5_02028.1	152875	35556	8e-67	E10	sb36	3259566	NS	NS	NS	NS	NS	NS	NS	NS	NS	AA	AA	AA	BB	AA	AA	BB	BB	AA	AA	AA	BB	AA	AA	BB	BB	BB	AA	BB	BB	AA	AA	AA	AA	AA	BB	AA	AA	AA	AA	BB
s104093	4	0.991	Sme2.5_02774.1	127783	91857	3e-66	E04	sb17	129374	NS	NS	NS	NS	NS	NS	NS	NS	NS	AA	AA	AA	BB	AA	AA	BB	BB	AA	AA	AA	BB	AA	AA	BB	BB	BB	AA	BB	BB	AA	AA	AA	AA	AA	BB	AA	AA	AA	AA	BB
s159864	4	2.294	Sme2.5_01404.1	133891	1147	3e-66	E04	sb17	413356	T10	441316	7e-63	C10	1400739	5e-59	P10	617756	1e-64	AA	AA	AA	BB	AA	AA	BB	BB	AA	AA	AA	BB	AA	AA	BB	BB	BB	AA	BB	BB	AA	AA	AA	AA	AA	BB	AA	AA	AA	AA	BB
s52000	4	2.774	Sme2.5_00325.1	154040	129825	3e-66	E04	sb17	804296	T10	733522	3e-61	NS	NS	NS	P10	970634	3e-61	AA	AA	AA	BB	AA	AA	BB	BB	AA	AA	AA	BB	AA	AA	BB	BB	BB	AA	BB	BB	AA	AA	AA	AA	AA	BB	AA	AA	AA	AA	BB
s27712	4	3.591	Sme2.5_00087.1	214929	121660	3e-66	E04	sb17	958961	T10	933735	2e-43	C10	2751150	4e-45	P10	1216915	2e-48	AA	AA	AA	BB	AA	AA	BB	BB	AA	AA	AA	BB	AA	AA	BB	BB	BB	AA	BB	BB	AA	AA	AA	AA	AA	BB	AA	AA	AA	AA	BB
s170150	4	10.064	Sme2.5_20332.1	5475	1679	1e-64	E04	sb17	1185582	T10	1185740	2e-43	NS	NS	NS	P10	1651750	4e-45	AA	AA	AA	BB	AA	AA	BB	BB	AA	AA	AA	BB	AA	AA	BB	BB	AA	AA	BB	BB	AA	BB	AA	AA	BB	BB	AA	AA	AA	AA	BB
s68267	4	10.89	Sme2.5_06152.1	36630	24373	7e-68	E04	sb17	1288329	NS	NS	NS	NS	NS	NS	NS	NS	NS	AA	AA	AA	BB	AA	AA	BB	BB	AA	AA	AA	BB	AA	AA	BB	BB	AA	AA	BB	BB	AA	BB	AA	AA	BB	BB	AA	AA	AA	AA	BB
s147021	4	11.71	Sme2.5_01078.1	147021	94955	1e-64	E04	sb17	1408339	T10	1391888	3e-61	C07	224396160	5e-44	P10	1909469	6e-58	AA	AA	AA	BB	AA	AA	BB	BB	AA	AA	AA	BB	AA	AA	BB	BB	AA	AA	BB	BB	AA	BB	AA	AA	BB	BB	AA	AA	AA	AA	BB
s25997	4	11.832	Sme2.5_06151.1	61559	31054	7e-68	E04	sb17	1552140	NS	NS	NS	NS	NS	NS	P10	42229797	5e-24	AA	AA	AA	BB	AA	AA	BB	BB	AA	AA	AA	BB	AA	AA	BB	BB	AA	AA	BB	BB	AA	BB	AA	AA	BB	BB	AA	AA	AA	AA	BB
s121567	4	12.663	Sme2.5_05126.1	44129	9165	3e-66	E04	sb17	1648930	NS	NS	NS	NS	NS	NS	NS	NS	NS	AA	AA	AA	BB	AA	AA	BB	BB	AA	AA	AA	BB	AA	AA	BB	BB	AA	AA	BB	BB	AA	BB	AA	AA	BB	BB	AA	AA	AA	AA	BB
s214016	4	13.433	Sme2.5_01907.1	132913	28935	7e-68	E04	sb17	1852494	T10	1826200	7e-53	C10	3892526	1e-50	P10	2524906	3e-56	AA	AA	AA	BB	AA	AA	BB	BB	AA	AA	AA	BB	AA	AA	BB	BB	AA	AA	BB	BB	AA	BB	AA	AA	BB	BB	AA	AA	AA	AA	BB
s103395	4	13.605	Sme2.5_01907.1	132913	28711	7e-68	E04	sb17	1852494	T10	1825976	2e-47	C10	3892302	5e-49	P10	2524682	5e-49	AA	AA	AA	BB	AA	AA	BB	BB	AA	AA	AA	BB	AA	AA	BB	BB	AA	AA	BB	BB	AA	BB	AA	AA	BB	BB	AA	AA	AA	AA	BB
s1704	4	13.845	Sme2.5_02824.1	84155	19001	7e-68	E04	sb17	1687132	T10	1723339	1e-50	C10	3236068	6e-43	P10	2381400	1e-50	AA	AA	AA	BB	AA	AA	BB	BB	AA	AA	AA	BB	AA	AA	BB	BB	AA	AA	BB	BB	AA	BB	AA	AA	BB	BB	AA	AA	AA	AA	BB
s78002	4	14.35	Sme2.5_11512.1	22054	3387	3e-66	E04	sb17	2104706	T10	2106109	7e-48	C04	211708047	1e-40	P10	3187335	6e-53	AA	AA	AA	BB	AA	AA	BB	BB	AA	AA	AA	BB	AA	AA	BB	BB	AA	AA	BB	BB	AA	BB	AA	AA	BB	BB	AA	AA	AA	AA	BB
s308011	4	14.863	Sme2.5_06484.1	92243	77019	7e-68	E04	sb17	1970838	NS	NS	NS	NS	NS	NS	NS	NS	NS	AA	AA	AA	BB	AA	AA	AA	BB	AA	AA	AA	BB	AA	AA	BB	BB	AA	AA	BB	BB	AA	BB	AA	AA	BB	BB	AA	AA	AA	AA	BB
s21936	4	20.094	Sme2.5_00323.1	154669	97274	7e-68	E04	sb17	2176678	NS	NS	NS	NS	NS	NS	NS	NS	NS	BB	AA	AA	AA	AA	AA	AA	BB	AA	AA	AA	BB	AA	AA	AA	BB	AA	AA	BB	BB	AA	BB	AA	AA	BB	BB	AA	AA	BB	AA	BB
s3115	4	23.077	Sme2.5_07683.1	28515	22242	1e-64	E04	sb17	2361345	NS	NS	NS	NS	NS	NS	NS	NS	NS	BB	AA	AA	AA	AA	AA	AA	BB	AA	AA	AA	BB	AA	AA	AA	BB	AA	AA	BB	BB	AA	BB	AA	AA	BB	BB	AA	AA	BB	AA	AA
s68085	4	23.866	Sme2.5_00571.1	130040	93036	3e-66	E04	sb17	2566799	T10	2585396	1e-54	NS	NS	NS	P10	3968324	6e-58	BB	AA	AA	AA	AA	AA	AA	BB	AA	AA	AA	AA	AA	AA	AA	BB	AA	AA	BB	BB	AA	BB	AA	AA	BB	BB	AA	AA	BB	AA	AA
s72944	4	24.619	Sme2.5_00334.1	153212	145626	3e-61	E03	sb12	22102337	NS	NS	NS	NS	NS	NS	NS	NS	NS	BB	AA	AA	AA	AA	AA	AA	BB	AA	AA	AA	AA	AA	AA	AA	BB	AA	AA	BB	BB	AA	BB	AA	AA	BB	BB	AA	AA	BB	AA	AA
s206039	4	24.767	Sme2.5_02662.1	69068	1849	7e-68	E04	sb17	2777119	NS	NS	NS	NS	NS	NS	NS	NS	NS	BB	AA	AA	AA	AA	AA	AA	BB	AA	AA	AA	AA	AA	AA	AA	BB	AA	AA	BB	BB	AA	BB	AA	AA	BB	BB	AA	AA	BB	AA	AA
s184786	4	25.422	Sme2.5_01497.1	120091	62046	2e-62	E04	sb17	2869109	NS	NS	NS	C10	14672493	8e-17	P08	21931041	4e-20	BB	AA	AA	AA	AA	AA	AA	BB	AA	AA	AA	AA	AA	AA	AA	BB	AA	AA	BB	BB	AA	BB	AA	AA	BB	BB	AA	AA	BB	AA	AA
s115203	4	27.618	Sme2.5_03930.1	54585	31604	7e-68	E04	sb17	2900966	NS	NS	NS	NS	NS	NS	NS	NS	NS	BB	AA	AA	AA	AA	AA	AA	AA	AA	AA	AA	AA	AA	AA	AA	BB	AA	AA	BB	BB	AA	BB	AA	AA	BB	BB	AA	AA	BB	AA	AA
s205948	4	29.135	Sme2.5_01497.1	120091	116837	1e-65	E04	sb17	2869109	NS	NS	NS	NS	NS	NS	NS	NS	NS	BB	AA	AA	AA	AA	AA	AA	AA	AA	AA	AA	AA	AA	AA	AA	BB	AA	AA	BB	BB	AA	BB	AA	AA	BB	BB	AA	AA	BB	AA	AA
s259887	4	31.859	Sme2.5_05784.1	39184	18010	7e-68	E04	sb17	2920807	NS	NS	NS	C10	17190306	2e-27	P10	4506251	3e-26	BB	AA	AA	AA	AA	AA	AA	AA	AA	AA	AA	AA	AA	AA	AA	AA	AA	AA	AA	BB	AA	BB	AA	AA	BB	BB	AA	AA	BB	AA	AA
s16746	4	35.387	Sme2.5_11113.1	30873	28525	3e-66	E04	sb17	216316	T10	213461	1e-35	NS	NS	NS	P10	338730	1e-40	BB	AA	AA	AA	AA	BB	AA	AA	AA	BB	AA	AA	AA	AA	AA	BB	AA	AA	AA	BB	AA	BB	AA	AA	BB	BB	AA	AA	BB	AA	AA
s108042	4	36.233	Sme2.5_01732.1	104562	5916	7e-68	E12	sb53	13728812	NS	NS	NS	NS	NS	NS	NS	NS	NS	BB	AA	AA	AA	AA	BB	AA	AA	AA	BB	AA	AA	AA	AA	AA	AA	AA	AA	AA	BB	AA	BB	AA	AA	BB	BB	AA	AA	BB	AA	AA
s173133	4	36.671	Sme2.5_11058.1	18205	6073	3e-66	E07	sb27	3567100	NS	NS	NS	NS	NS	NS	NS	NS	NS	BB	AA	AA	AA	AA	BB	AA	AA	AA	BB	AA	AA	AA	AA	AA	AA	AA	AA	AA	BB	AA	BB	AA	AA	BB	BB	AA	AA	BB	AA	AA
s310924	4	38.841	Sme2.5_08656.1	25042	23651	7e-28	NS	NS	NS	NS	NS	NS	NS	NS	NS	NS	NS	NS	BB	AA	AA	AA	AA	BB	AA	AA	AA	BB	AA	AA	AA	AA	AA	AA	AA	AA	AA	BB	AA	BB	AA	AA	BB	BB	AA	AA	BB	AA	AA
s159009	4	39.11	Sme2.5_09263.1	23145	2232	7e-63	E09	sb35	60599825	NS	NS	NS	NS	NS	NS	NS	NS	NS	BB	AA	AA	AA	AA	BB	AA	AA	AA	BB	AA	AA	AA	AA	AA	AA	AA	AA	BB	BB	AA	BB	AA	AA	BB	BB	AA	AA	BB	AA	AA
s40971	4	39.442	Sme2.5_17302.1	8079	4157	3e-66	E04	sb17	8660017	NS	NS	NS	NS	NS	NS	NS	NS	NS	BB	AA	AA	AA	AA	BB	AA	AA	AA	BB	AA	AA	AA	AA	AA	AA	AA	AA	AA	BB	AA	BB	AA	AA	BB	BB	AA	AA	BB	AA	AA
s23583	4	41.169	Sme2.5_14214.1	12159	3722	5e-64	NS	NS	NS	NS	NS	NS	NS	NS	NS	NS	NS	NS	BB	AA	AA	AA	AA	BB	AA	AA	AA	BB	AA	AA	AA	AA	AA	AA	AA	AA	AA	BB	AA	AA	AA	AA	BB	BB	AA	AA	BB	AA	AA
s190018	4	42.407	Sme2.5_19287.1	6202	584	4e-60	NS	NS	NS	NS	NS	NS	NS	NS	NS	NS	NS	NS	BB	AA	AA	AA	AA	BB	AA	AA	AA	BB	AA	AA	AA	AA	AA	BB	AA	AA	AA	BB	AA	AA	AA	AA	BB	BB	AA	AA	BB	AA	AA
s115428	4	43.091	Sme2.5_19638.1	5944	1621	1e-59	NS	NS	NS	NS	NS	NS	NS	NS	NS	NS	NS	NS	BB	AA	AA	AA	AA	BB	AA	AA	AA	BB	AA	AA	AA	AA	BB	BB	AA	AA	AA	BB	AA	AA	AA	AA	BB	BB	AA	AA	BB	AA	AA
s231747	4	43.663	Sme2.5_06099.1	36973	31098	3e-66	NS	NS	NS	T11	8241851	3e-51	NS	NS	NS	P11	8713185	6e-53	BB	AA	AA	AA	AA	BB	AA	AA	AA	BB	AA	AA	AA	AA	BB	BB	AA	AA	AA	BB	AA	AA	AA	AA	AA	BB	AA	AA	BB	AA	AA
s267293	4	44.898	Sme2.5_04168.1	53103	18096	7e-68	E12	sb53	8422001	T11	8415097	1e-44	NS	NS	NS	P11	8617212	3e-51	BB	AA	AA	AA	AA	BB	AA	AA	AA	BB	AA	AA	AA	AA	BB	BB	AA	AA	AA	BB	AA	AA	AA	AA	AA	BB	AA	AA	BB	AA	AA
s302318	4	46.026	Sme2.5_19793.1	5857	2242	1e-64	NS	NS	NS	NS	NS	NS	NS	NS	NS	NS	NS	NS	BB	AA	AA	AA	AA	AA	AA	AA	AA	AA	AA	AA	AA	AA	BB	BB	AA	AA	AA	BB	AA	AA	AA	AA	AA	BB	AA	AA	BB	AA	AA
s117850	4	46.395	Sme2.5_04716.1	47535	35452	7e-68	E04	sb18	54149432	NS	NS	NS	NS	NS	NS	NS	NS	NS	BB	AA	AA	AA	AA	AA	AA	AA	AA	AA	AA	AA	AA	AA	BB	BB	AA	AA	AA	BB	AA	AA	AA	AA	AA	BB	AA	AA	BB	AA	AA
s25337	4	47.625	Sme2.5_08459.1	33215	26999	7e-68	E04	sb18	54204601	T04	55056576	1e-54	C04	173130176	2e-52	P04	56147633	1e-54	BB	AA	AA	AA	AA	AA	AA	AA	AA	AA	AA	AA	AA	AA	BB	BB	AA	AA	AA	BB	AA	AA	AA	AA	AA	BB	AA	AA	BB	AA	AA
s214214	4	48.93	Sme2.5_01089.1	196596	3142	3e-61	E07	sb27	46787876	NS	NS	NS	NS	NS	NS	NS	NS	NS	BB	AA	AA	AA	AA	AA	AA	AA	AA	AA	AA	AA	AA	AA	BB	BB	AA	AA	AA	BB	BB	AA	AA	AA	AA	BB	AA	AA	BB	AA	AA
s163062	4	49.696	Sme2.5_01089.1	196596	3292	3e-61	E07	sb27	46787876	NS	NS	NS	NS	NS	NS	NS	NS	NS	BB	AA	AA	AA	AA	AA	AA	AA	AA	AA	AA	AA	AA	AA	BB	BB	AA	AA	AA	BB	BB	AA	AA	AA	AA	BB	AA	AA	BB	AA	AA
s283750	4	50.763	Sme2.5_04395.1	50348	40457	3e-66	E04	sb18	55433495	NS	NS	NS	NS	NS	NS	NS	NS	NS	BB	AA	AA	AA	AA	AA	AA	AA	AA	AA	AA	AA	AA	AA	BB	BB	AA	AA	AA	BB	AA	AA	AA	AA	AA	BB	AA	AA	BB	AA	AA
s139396	4	51.353	Sme2.5_04395.1	50348	45985	3e-66	E04	sb18	55433495	NS	NS	NS	C04	176174169	2e-37	P04	58840440	2e-33	BB	AA	AA	AA	AA	AA	AA	AA	AA	AA	AA	AA	AA	AA	BB	BB	AA	AA	AA	BB	BB	AA	AA	AA	AA	BB	AA	AA	BB	AA	AA
s156646	4	53.261	Sme2.5_00678.1	171119	31914	7e-68	E03	sb16	58010203	T04	58074679	7e-63	C04	181869860	2e-57	NS	NS	NS	BB	AA	AA	AA	AA	AA	AA	AA	AA	AA	AA	AA	AA	AA	BB	BB	AA	AA	AA	BB	BB	AA	AA	AA	AA	BB	AA	AA	BB	BB	AA
s94676	4	60.274	Sme2.5_05406.1	41855	23480	7e-68	E04	sb18	56110618	T04	58523974	7e-33	NS	NS	NS	P04	60096685	2e-27	AA	AA	AA	AA	AA	AA	AA	AA	AA	AA	AA	AA	AA	AA	BB	BB	BB	AA	AA	BB	BB	AA	AA	AA	BB	BB	AA	AA	BB	BB	AA
s255786	4	61.805	Sme2.5_01369.1	97034	31702	3e-66	E04	sb18	56189845	NS	NS	NS	NS	NS	NS	NS	NS	NS	AA	AA	AA	AA	AA	AA	AA	AA	AA	AA	AA	AA	AA	AA	BB	BB	BB	AA	AA	BB	BB	AA	AA	AA	BB	BB	AA	AA	BB	BB	AA
s137341	4	62.63	Sme2.5_15084.1	11785	7170	7e-68	E04	sb18	56708030	NS	NS	NS	NS	NS	NS	NS	NS	NS	AA	AA	AA	AA	AA	AA	AA	AA	AA	AA	AA	AA	AA	AA	BB	BB	BB	AA	AA	BB	BB	AA	AA	AA	BB	BB	AA	AA	BB	BB	AA
s192606	4	63.452	Sme2.5_02948.1	65501	35335	3e-66	E04	sb18	56870976	T04	59278440	7e-38	NS	NS	NS	NS	NS	NS	AA	AA	AA	AA	AA	AA	AA	AA	AA	AA	AA	AA	AA	AA	BB	BB	BB	AA	AA	BB	BB	AA	AA	AA	BB	BB	AA	AA	BB	BB	AA
s261588	4	64.15	Sme2.5_05793.1	39085	32818	3e-66	E04	sb18	57014794	T04	59416899	1e-49	NS	NS	NS	P04	62073879	2e-53	AA	AA	AA	AA	AA	AA	AA	AA	AA	AA	AA	AA	AA	AA	BB	BB	BB	AA	AA	BB	BB	AA	AA	AA	BB	BB	AA	AA	BB	BB	AA
s61549	4	64.504	Sme2.5_05402.1	46568	21209	3e-66	E04	sb18	57104600	T04	59516179	7e-58	NS	NS	NS	P04	62203757	1e-59	AA	AA	AA	AA	AA	AA	AA	AA	AA	AA	AA	AA	AA	AA	BB	BB	BB	AA	AA	BB	BB	AA	AA	AA	BB	BB	AA	AA	BB	BB	AA
s1877	4	65.188	Sme2.5_00398.1	328177	50190	3e-66	E04	sb18	57213919	T04	59736943	1e-44	C04	197344036	2e-52	P04	62573079	6e-58	AA	AA	AA	AA	AA	AA	AA	AA	AA	AA	AA	AA	AA	AA	BB	BB	BB	AA	AA	BB	BB	AA	AA	AA	BB	BB	AA	AA	BB	BB	AA
s238026	4	65.954	Sme2.5_04398.1	54569	14864	7e-68	E04	sb18	57521327	T00	12278499	3e-46	NS	NS	NS	P07	9563389	6e-43	AA	AA	AA	AA	AA	AA	AA	AA	AA	AA	AA	AA	AA	AA	BB	BB	BB	AA	AA	BB	BB	AA	AA	AA	BB	BB	AA	AA	BB	BB	AA
s10816	4	66.282	Sme2.5_00086.1	217533	45750	3e-66	E04	sb18	57437388	NS	NS	NS	NS	NS	NS	NS	NS	NS	AA	AA	AA	AA	AA	AA	AA	AA	AA	AA	AA	AA	AA	AA	BB	BB	BB	AA	AA	BB	BB	AA	AA	AA	BB	BB	AA	AA	BB	BB	AA
s166166	4	66.636	Sme2.5_16576.1	17068	8553	7e-63	E04	sb18	57533521	NS	NS	NS	NS	NS	NS	NS	NS	NS	AA	AA	AA	AA	AA	AA	AA	AA	AA	AA	AA	AA	AA	AA	BB	BB	BB	AA	AA	BB	BB	AA	AA	AA	BB	BB	AA	AA	BB	BB	AA
s218000	4	69.954	Sme2.5_05121.1	44152	28280	3e-66	E04	sb18	58082766	T04	60488262	3e-51	NS	NS	NS	P04	64006303	1e-54	AA	AA	AA	AA	AA	AA	AA	AA	AA	AA	AA	AA	AA	AA	BB	BB	BB	AA	AA	BB	BB	AA	AA	AA	BB	BB	AA	AA	BB	BB	AA
s181496	4	70.432	Sme2.5_02306.1	74509	63298	7e-68	E04	sb18	58172092	T04	60586431	1e-55	C04	202720773	4e-45	P04	64105412	4e-54	AA	AA	AA	AA	AA	AA	AA	AA	AA	AA	AA	AA	AA	AA	BB	BB	BB	AA	AA	BB	BB	AA	AA	AA	BB	BB	AA	AA	BB	BB	AA
s241318	4	70.663	Sme2.5_04651.1	55359	14123	7e-68	E04	sb18	58126519	NS	NS	NS	C04	202804569	8e-32	P04	64061034	4e-40	AA	AA	AA	AA	AA	AA	AA	AA	AA	AA	AA	AA	AA	AA	BB	BB	BB	AA	AA	BB	BB	AA	AA	AA	BB	BB	AA	AA	BB	BB	AA
s53085	4	71.249	Sme2.5_11652.1	18642	11360	3e-66	E04	sb18	58305190	NS	NS	NS	NS	NS	NS	P04	64278224	3e-31	AA	AA	AA	AA	AA	AA	AA	AA	AA	AA	AA	AA	AA	AA	BB	BB	BB	AA	AA	BB	BB	AA	AA	AA	BB	BB	AA	AA	BB	BB	AA
s70657	4	71.911	Sme2.5_03606.1	58026	26581	3e-66	E04	sb18	58593676	T06	41132342	1e-44	NS	NS	NS	P06	46033020	8e-52	AA	AA	AA	AA	AA	AA	AA	AA	AA	AA	AA	AA	AA	AA	BB	BB	BB	AA	AA	BB	BB	AA	AA	AA	BB	BB	AA	AA	BB	BB	AA
s213990	4	73.072	Sme2.5_03238.1	61986	15598	3e-66	E04	sb18	58636826	T04	61030372	5e-59	NS	NS	NS	P04	64758743	7e-57	AA	AA	AA	AA	AA	AA	AA	AA	AA	AA	AA	BB	AA	AA	BB	BB	BB	AA	AA	BB	BB	AA	AA	AA	BB	BB	AA	AA	BB	BB	AA
s152551	4	74.265	Sme2.5_01158.1	185175	15998	2e-47	E04	sb18	58852526	T04	61278001	1e-35	C04	205453342	4e-30	P04	65038470	2e-37	AA	AA	AA	AA	AA	AA	AA	AA	AA	AA	AA	BB	AA	AA	BB	BB	BB	AA	AA	BB	BB	AA	AA	AA	BB	BB	AA	AA	BB	BB	AA
s107404	4	75.006	Sme2.5_00168.1	200259	130092	3e-66	E04	sb18	58978616	T04	61406571	9e-37	C04	205840028	5e-19	NS	NS	NS	AA	AA	AA	AA	AA	AA	AA	BB	AA	AA	AA	BB	AA	AA	BB	BB	BB	AA	AA	BB	BB	AA	AA	AA	BB	BB	AA	AA	BB	BB	AA
s208202	4	75.54	Sme2.5_00599.1	147207	79881	3e-66	E04	sb18	59095670	T04	61512305	1e-54	C04	198525726	5e-49	P04	65306636	6e-58	AA	AA	AA	AA	AA	AA	AA	BB	AA	AA	AA	BB	AA	AA	BB	BB	BB	AA	AA	BB	BB	AA	AA	AA	BB	BB	AA	AA	BB	BB	AA
s400	4	79.599	Sme2.5_01284.1	181261	77391	3e-66	E04	sb18	59438231	T04	61864789	1e-49	NS	NS	NS	P04	65806317	3e-51	AA	AA	AA	AA	AA	BB	AA	BB	AA	BB	AA	BB	BB	AA	BB	BB	BB	AA	AA	BB	BB	BB	AA	AA	BB	BB	AA	AA	BB	BB	AA
s147773	4	83.156	Sme2.5_02491.1	71592	67754	3e-66	E04	sb18	59913897	T04	62244188	3e-36	C11	250389169	1e-40	P04	66357356	2e-37	AA	AA	AA	AA	AA	BB	AA	BB	AA	BB	AA	BB	BB	AA	BB	BB	BB	AA	AA	BB	BB	BB	AA	AA	BB	AA	AA	AA	BB	BB	AA
s201824	4	84.57	Sme2.5_00924.1	110426	78301	7e-68	E04	sb18	60058888	NS	NS	NS	NS	NS	NS	NS	NS	NS	AA	AA	AA	AA	AA	BB	AA	BB	AA	BB	AA	BB	BB	AA	BB	BB	BB	AA	AA	BB	BB	BB	AA	AA	BB	AA	AA	BB	BB	BB	AA
s281763	4	85.138	Sme2.5_00417.1	263998	189192	7e-68	E04	sb18	60453176	NS	NS	NS	C04	211395633	8e-47	NS	NS	NS	AA	AA	AA	AA	AA	BB	AA	BB	AA	BB	AA	BB	BB	AA	BB	BB	BB	AA	AA	BB	BB	BB	AA	AA	BB	AA	AA	BB	BB	BB	AA
s5571	4	87.482	Sme2.5_01029.1	105914	24818	7e-68	E04	sb18	60996802	NS	NS	NS	NS	NS	NS	NS	NS	NS	AA	AA	AA	AA	AA	BB	AA	BB	AA	BB	AA	BB	BB	AA	BB	BB	BB	AA	AA	BB	BB	BB	AA	AA	BB	AA	AA	BB	BB	BB	AA
s91406	4	88.232	Sme2.5_07264.1	31209	20803	7e-68	E04	sb18	61133116	T04	63537125	3e-46	C04	213497286	8e-37	P04	68198512	1e-49	AA	AA	AA	AA	AA	BB	AA	BB	AA	BB	AA	BB	BB	AA	BB	BB	BB	AA	AA	BB	BB	BB	AA	AA	BB	AA	AA	BB	BB	BB	AA
s208766	4	88.431	Sme2.5_16402.1	27525	11653	7e-68	E04	sb18	61381833	NS	NS	NS	C10	150595594	3e-31	NS	NS	NS	AA	AA	AA	AA	AA	BB	AA	BB	AA	BB	AA	BB	BB	AA	BB	BB	BB	AA	AA	BB	BB	BB	AA	AA	BB	AA	AA	BB	BB	BB	AA
s260898	4	89.437	Sme2.5_01029.1	105914	13901	7e-68	E04	sb18	60996802	T04	63360746	2e-53	C04	213049429	3e-56	P04	67953685	3e-56	AA	AA	AA	AA	AA	BB	AA	BB	AA	BB	AA	BB	BB	AA	BB	BB	BB	AA	AA	BB	BB	BB	AA	AA	BB	AA	AA	BB	BB	BB	AA
s31891	4	94.711	Sme2.5_15025.1	19086	5994	7e-68	E04	sb18	61736614	NS	NS	NS	C04	215623156	3e-46	NS	NS	NS	AA	AA	BB	AA	AA	BB	AA	BB	AA	BB	AA	BB	BB	AA	BB	BB	BB	AA	BB	BB	BB	BB	AA	AA	BB	AA	AA	BB	BB	BB	AA
s52006	4	95.201	Sme2.5_20003.1	18915	2576	1e-39	E04	sb18	61555583	NS	NS	NS	NS	NS	NS	P04	68843024	6e-48	AA	AA	BB	AA	AA	BB	AA	BB	AA	BB	AA	BB	BB	AA	BB	BB	BB	AA	BB	BB	BB	BB	AA	AA	BB	AA	AA	BB	BB	BB	AA
s155703	4	95.52	Sme2.5_15025.1	19086	5996	7e-68	E04	sb18	61736614	NS	NS	NS	NS	NS	NS	NS	NS	NS	AA	AA	BB	AA	AA	BB	AA	BB	AA	BB	AA	BB	BB	AA	BB	BB	BB	AA	BB	BB	BB	BB	AA	AA	BB	AA	AA	BB	BB	BB	AA
s214063	4	95.806	Sme2.5_17703.1	13861	2440	7e-68	E04	sb18	61562928	T04	63966195	7e-48	NS	NS	NS	P04	68843022	1e-49	AA	AA	BB	AA	AA	BB	AA	BB	AA	BB	AA	BB	BB	AA	BB	BB	BB	AA	BB	AA	BB	BB	AA	AA	BB	AA	AA	BB	BB	BB	AA
s311121	4	96.566	Sme2.5_15025.1	19086	7494	3e-66	E04	sb18	61736614	T04	64144659	2e-17	C04	215621641	4e-30	P04	69148987	2e-37	AA	AA	BB	AA	AA	BB	AA	BB	AA	BB	AA	BB	BB	AA	AA	BB	BB	AA	BB	AA	BB	BB	AA	AA	BB	AA	AA	BB	BB	BB	AA
s305484	4	99.678	Sme2.5_20401.1	12940	7820	7e-68	NS	NS	NS	NS	NS	NS	NS	NS	NS	NS	NS	NS	AA	AA	BB	AA	AA	BB	AA	BB	AA	BB	AA	BB	BB	AA	AA	BB	BB	AA	BB	BB	BB	AA	AA	AA	BB	AA	AA	BB	BB	BB	AA
s44027	4	100.503	Sme2.5_00319.1	189096	72570	3e-66	E04	sb18	61947706	NS	NS	NS	NS	NS	NS	NS	NS	NS	AA	AA	BB	AA	AA	BB	AA	BB	AA	BB	AA	BB	BB	AA	AA	BB	BB	AA	BB	BB	BB	AA	AA	AA	BB	AA	AA	BB	BB	BB	AA
s46892	4	101.326	Sme2.5_01376.1	94306	22953	3e-46	E04	sb18	62295346	NS	NS	NS	C04	217335569	5e-54	P04	69998861	3e-56	AA	AA	BB	AA	AA	BB	AA	BB	AA	BB	AA	BB	BB	AA	AA	BB	BB	AA	BB	BB	BB	AA	AA	AA	BB	AA	AA	BB	BB	BB	AA
s102595	4	102.89	Sme2.5_01376.1	94306	64653	3e-66	E04	sb18	62295346	T04	64685681	1e-29	NS	NS	NS	P04	69910125	1e-34	AA	AA	BB	AA	AA	BB	AA	BB	AA	BB	AA	BB	BB	AA	AA	BB	BB	AA	BB	BB	BB	AA	AA	AA	BB	AA	AA	BB	BB	BB	AA
s68770	4	103.081	Sme2.5_01376.1	94306	59714	3e-66	E04	sb18	62295346	T04	64686128	2e-18	NS	NS	NS	P04	69910680	3e-31	AA	AA	BB	AA	AA	BB	AA	BB	AA	BB	AA	BB	BB	AA	AA	BB	BB	AA	BB	BB	BB	AA	AA	AA	BB	AA	AA	BB	BB	BB	AA
s298545	4	103.843	Sme2.5_02631.1	69501	5308	7e-68	E04	sb18	62505251	NS	NS	NS	NS	NS	NS	NS	NS	NS	AA	AA	BB	AA	AA	BB	AA	BB	AA	BB	AA	BB	BB	AA	AA	BB	BB	AA	BB	BB	BB	AA	AA	AA	BB	AA	AA	BB	BB	BB	AA
s23016	4	104.016	Sme2.5_00003.1	629958	509751	3e-66	E04	sb18	62717611	NS	NS	NS	NS	NS	NS	P04	70284364	6e-43	AA	AA	BB	AA	AA	BB	AA	BB	AA	BB	AA	BB	BB	AA	AA	BB	BB	AA	BB	BB	BB	AA	AA	AA	BB	AA	AA	BB	BB	BB	AA
s4037	4	108.972	Sme2.5_00505.1	136153	48071	7e-68	E04	sb18	62957513	T04	65347327	9e-37	NS	NS	NS	P04	70730428	8e-37	AA	BB	BB	AA	AA	BB	AA	BB	AA	BB	AA	BB	BB	AA	AA	BB	BB	BB	BB	BB	BB	AA	AA	AA	BB	AA	AA	BB	BB	BB	AA
s216869	4	117.295	Sme2.5_00179.1	247040	22430	7e-68	E04	sb18	63850318	T04	66216966	7e-63	C04	221182484	1e-65	P04	71787881	1e-64	AA	BB	BB	AA	BB	AA	AA	BB	AA	AA	AA	BB	BB	AA	AA	BB	BB	BB	BB	BB	BB	AA	AA	AA	BB	AA	AA	BB	BB	BB	AA
s72832	4	117.787	Sme2.5_02078.1	78468	21915	7e-68	E04	sb18	63944989	NS	NS	NS	NS	NS	NS	NS	NS	NS	AA	BB	BB	AA	BB	AA	AA	BB	AA	AA	AA	BB	BB	AA	AA	BB	BB	BB	BB	BB	BB	AA	AA	AA	BB	AA	AA	BB	BB	BB	AA
s147371	4	118.279	Sme2.5_01759.1	96794	55366	1e-49	E12	sb56	51887905	T11	54826953	3e-26	NS	NS	NS	P11	42641676	1e-34	AA	BB	BB	AA	BB	AA	AA	BB	AA	AA	AA	BB	BB	AA	AA	BB	BB	BB	BB	BB	BB	AA	AA	AA	BB	AA	AA	BB	BB	BB	AA
s59927	4	118.759	Sme2.5_00788.1	133186	11625	7e-68	E02	sb06	36853136	NS	NS	NS	NS	NS	NS	P04	72136106	1e-54	AA	BB	BB	AA	BB	AA	AA	BB	AA	AA	AA	BB	BB	AA	AA	BB	BB	BB	BB	BB	BB	AA	AA	AA	BB	AA	AA	BB	BB	BB	AA
s218706	4	119.357	Sme2.5_02078.1	78468	68233	7e-68	E04	sb18	63944989	NS	NS	NS	NS	NS	NS	NS	NS	NS	AA	BB	BB	AA	BB	AA	AA	BB	AA	AA	AA	BB	BB	AA	AA	BB	BB	BB	BB	BB	BB	AA	AA	AA	BB	AA	AA	BB	BB	BB	AA
s88852	4	120.049	Sme2.5_01759.1	96794	58616	7e-53	E12	sb56	51887905	NS	NS	NS	NS	NS	NS	NS	NS	NS	AA	BB	BB	AA	BB	AA	AA	BB	AA	AA	AA	BB	BB	AA	AA	BB	BB	BB	BB	BB	BB	AA	AA	AA	BB	AA	AA	BB	BB	BB	AA
s216511	4	120.902	Sme2.5_05312.1	42620	38067	7e-68	E04	sb18	63998411	T04	66388551	1e-54	C04	222203994	3e-46	P04	72025651	6e-58	AA	BB	BB	AA	BB	AA	AA	BB	AA	AA	AA	BB	BB	AA	AA	BB	BB	BB	BB	BB	BB	AA	AA	AA	BB	AA	BB	BB	BB	BB	AA
s240075	5	0	Sme2.5_03398.1	60158	36747	3e-66	E05	sb19	55162258	NS	NS	NS	NS	NS	NS	NS	NS	NS	AA	BB	AA	BB	BB	AA	BB	AA	BB	AA	BB	BB	AA	BB	BB	BB	AA	AA	BB	BB	AA	AA	AA	AA	BB	BB	AA	AA	BB	BB	AA
s290618	5	3.266	Sme2.5_04477.1	49684	21020	7e-68	E05	sb19	59654934	NS	NS	NS	NS	NS	NS	NS	NS	NS	AA	BB	AA	BB	BB	AA	BB	AA	BB	AA	BB	BB	AA	BB	BB	BB	AA	AA	BB	AA	AA	AA	AA	AA	BB	BB	AA	AA	BB	BB	AA
s3196	5	5.776	Sme2.5_00388.1	173395	110500	3e-66	E05	sb19	60000289	NS	NS	NS	NS	NS	NS	NS	NS	NS	AA	BB	AA	BB	BB	AA	BB	AA	BB	AA	BB	BB	AA	BB	BB	BB	AA	AA	BB	AA	AA	AA	AA	AA	BB	BB	AA	AA	BB	BB	AA
s88978	5	9.102	Sme2.5_02456.1	72129	63068	3e-66	E05	sb19	60784849	T05	61608041	3e-21	NS	NS	NS	P05	45991782	6e-28	AA	BB	AA	BB	BB	AA	BB	AA	BB	AA	BB	BB	AA	BB	BB	BB	AA	AA	BB	AA	AA	AA	AA	AA	BB	BB	AA	AA	BB	BB	AA
s164422	5	9.904	Sme2.5_05214.1	43472	25516	3e-66	E05	sb19	60854435	T05	61714474	1e-35	NS	NS	NS	NS	NS	NS	AA	BB	AA	BB	BB	AA	BB	AA	BB	AA	BB	BB	AA	BB	BB	BB	AA	AA	BB	AA	AA	AA	AA	AA	BB	BB	AA	AA	BB	BB	AA
s15060	5	12.318	Sme2.5_02456.1	72129	11970	3e-66	E05	sb19	60784849	NS	NS	NS	NS	NS	NS	NS	NS	NS	AA	BB	AA	BB	BB	AA	BB	AA	BB	AA	BB	AA	AA	BB	BB	BB	AA	AA	BB	AA	AA	AA	AA	AA	BB	BB	AA	AA	BB	BB	AA
s22025	5	13.722	Sme2.5_02885.1	66241	9902	3e-66	E05	sb19	61093652	T05	61934659	7e-58	C05	196526681	3e-56	P05	46495662	1e-59	AA	BB	AA	BB	BB	AA	BB	AA	BB	AA	BB	AA	AA	BB	BB	BB	AA	AA	BB	AA	AA	AA	AA	AA	BB	BB	AA	AA	BB	BB	AA
s314310	5	15.737	Sme2.5_00188.1	176332	100310	3e-66	E05	sb19	61621493	NS	NS	NS	NS	NS	NS	NS	NS	NS	AA	BB	AA	BB	BB	AA	BB	AA	BB	AA	BB	AA	AA	BB	BB	BB	AA	AA	BB	AA	AA	AA	AA	AA	BB	BB	AA	AA	BB	BB	AA
s58028	5	16.317	Sme2.5_03795.1	55910	33637	3e-66	E05	sb19	61160605	T05	62002874	9e-37	C05	209064125	4e-40	P05	46710913	2e-47	AA	BB	AA	BB	BB	AA	BB	AA	BB	AA	BB	AA	AA	BB	BB	BB	AA	AA	BB	AA	AA	AA	AA	AA	BB	BB	AA	AA	BB	BB	AA
s227820	5	17.878	Sme2.5_00584.1	176980	147478	3e-66	E05	sb19	61985067	T05	62781145	3e-56	NS	NS	NS	P05	47849990	3e-56	AA	BB	AA	BB	BB	AA	BB	AA	BB	AA	BB	AA	AA	BB	BB	BB	AA	AA	BB	AA	AA	AA	AA	AA	BB	BB	AA	AA	BB	BB	AA
s13143	5	18.355	Sme2.5_00584.1	176980	107287	3e-66	E05	sb19	61985067	T05	62823948	7e-53	C05	214210786	2e-42	NS	NS	NS	AA	BB	AA	BB	BB	AA	BB	AA	BB	AA	BB	AA	AA	BB	BB	BB	AA	AA	BB	AA	AA	AA	AA	AA	BB	BB	AA	AA	BB	BB	AA
s238274	5	18.838	Sme2.5_00584.1	176980	109255	3e-66	E05	sb19	61985067	NS	NS	NS	NS	NS	NS	NS	NS	NS	AA	BB	AA	BB	BB	AA	BB	AA	BB	AA	BB	AA	AA	BB	BB	BB	AA	AA	BB	AA	AA	AA	AA	AA	BB	BB	AA	AA	BB	BB	AA
s10330	5	26.365	Sme2.5_09577.1	26274	6806	3e-66	E05	sb19	62364002	NS	NS	NS	NS	NS	NS	P05	48681226	2e-42	AA	BB	AA	BB	BB	AA	BB	AA	BB	AA	BB	AA	AA	BB	BB	BB	AA	AA	BB	AA	AA	AA	AA	BB	BB	BB	BB	AA	BB	BB	AA
s33245	5	27.22	Sme2.5_00803.1	120088	12152	8e-67	E02	sb06	41226982	T05	63503119	1e-50	C01	96978433	1e-40	P05	48659669	8e-52	AA	BB	AA	BB	BB	AA	BB	AA	BB	AA	BB	AA	AA	BB	BB	BB	AA	AA	BB	AA	AA	AA	AA	BB	BB	BB	BB	AA	BB	BB	AA
s119246	5	28.564	Sme2.5_01077.1	160715	137736	7e-68	E07	sb29	64904488	T11	35603296	7e-23	C04	70674342	5e-24	P11	27944895	6e-23	AA	BB	AA	BB	BB	AA	BB	AA	BB	AA	BB	AA	AA	BB	BB	BB	AA	AA	BB	AA	AA	AA	BB	BB	BB	BB	BB	AA	BB	BB	AA
s70401	5	29.304	Sme2.5_18779.1	6626	3728	1e-39	NS	NS	NS	NS	NS	NS	NS	NS	NS	NS	NS	NS	AA	BB	AA	BB	BB	AA	BB	AA	BB	AA	BB	AA	AA	BB	BB	BB	AA	AA	BB	AA	AA	AA	BB	BB	BB	BB	BB	AA	BB	BB	AA
s47692	5	29.482	Sme2.5_18779.1	6626	3541	7e-38	NS	NS	NS	NS	NS	NS	NS	NS	NS	NS	NS	NS	AA	BB	AA	BB	BB	AA	BB	AA	BB	AA	BB	AA	AA	BB	BB	BB	AA	AA	BB	AA	AA	AA	BB	BB	BB	BB	BB	AA	BB	BB	AA
s54369	5	30.222	Sme2.5_05968.1	63807	34461	1e-64	E05	sb19	62980442	T05	63846460	3e-41	C05	225485449	6e-28	P05	49246906	3e-41	AA	BB	AA	BB	BB	AA	BB	AA	BB	AA	BB	AA	AA	BB	BB	BB	AA	AA	BB	AA	AA	AA	BB	BB	BB	BB	BB	AA	BB	BB	AA
s264686	5	31.836	Sme2.5_02231.1	75691	45373	1e-64	E05	sb19	63341800	T05	64206070	2e-42	C05	227480154	8e-42	P05	49901473	1e-49	AA	BB	AA	BB	BB	AA	BB	AA	BB	AA	BB	AA	AA	BB	BB	BB	AA	AA	BB	AA	AA	AA	BB	BB	BB	BB	BB	AA	BB	BB	AA
s158051	5	32.59	Sme2.5_04775.1	87509	17186	3e-66	E05	sb19	63483716	T05	64355721	1e-55	C05	228915565	4e-35	P05	50163296	2e-57	AA	BB	AA	BB	BB	AA	BB	AA	BB	AA	BB	AA	AA	BB	BB	BB	AA	AA	BB	AA	AA	AA	BB	BB	BB	BB	BB	AA	BB	BB	AA
s308228	5	33.349	Sme2.5_00146.1	226277	128206	3e-66	E05	sb19	63617631	NS	NS	NS	NS	NS	NS	NS	NS	NS	AA	BB	AA	BB	BB	AA	BB	AA	BB	AA	BB	AA	AA	BB	BB	AA	AA	AA	BB	AA	AA	AA	BB	BB	BB	BB	BB	AA	BB	BB	AA
s18230	5	33.574	Sme2.5_00146.1	226277	29686	7e-68	E05	sb19	63617631	T05	64537965	1e-34	NS	NS	NS	P05	50428065	6e-23	AA	BB	AA	BB	BB	AA	BB	AA	BB	AA	BB	AA	AA	BB	BB	AA	AA	AA	BB	AA	AA	AA	BB	BB	BB	BB	BB	AA	BB	BB	AA
s51580	5	34.245	Sme2.5_01568.1	88989	47421	7e-68	E05	sb19	63703931	T05	64542272	7e-53	NS	NS	NS	NS	NS	NS	AA	BB	AA	BB	BB	AA	BB	AA	BB	AA	BB	AA	AA	BB	BB	AA	AA	AA	BB	AA	AA	AA	BB	BB	BB	BB	BB	AA	BB	BB	AA
s78134	5	34.988	Sme2.5_13802.1	23543	23280	3e-61	E09	sb35	19260992	NS	NS	NS	NS	NS	NS	NS	NS	NS	AA	BB	BB	BB	BB	AA	BB	AA	BB	AA	BB	AA	AA	BB	BB	AA	AA	AA	BB	AA	AA	AA	BB	BB	BB	BB	BB	AA	BB	BB	AA
s248629	5	37.828	Sme2.5_09699.1	21882	17125	3e-61	NS	NS	NS	NS	NS	NS	NS	NS	NS	NS	NS	NS	AA	AA	BB	BB	BB	AA	BB	AA	BB	AA	BB	AA	AA	BB	BB	AA	AA	AA	BB	AA	AA	AA	BB	BB	BB	BB	BB	AA	BB	BB	AA
s128701	5	38.124	Sme2.5_02138.1	87312	82046	3e-66	E05	sb19	63749859	NS	NS	NS	NS	NS	NS	NS	NS	NS	AA	AA	BB	BB	BB	BB	BB	AA	BB	BB	BB	AA	AA	BB	BB	AA	AA	AA	BB	AA	AA	AA	BB	BB	BB	BB	BB	AA	BB	BB	AA
s9134	5	38.72	Sme2.5_09063.1	43263	35283	3e-66	E05	sb19	64470543	T05	65316678	7e-53	C05	232213188	2e-48	P05	51425700	6e-53	AA	AA	BB	BB	BB	AA	BB	AA	BB	AA	BB	AA	AA	BB	BB	AA	AA	AA	BB	AA	AA	AA	BB	BB	BB	BB	BB	AA	BB	BB	AA
s311973	5	38.933	Sme2.5_03640.1	59840	52408	3e-66	E05	sb19	64103432	NS	NS	NS	NS	NS	NS	NS	NS	NS	AA	AA	BB	BB	BB	BB	BB	AA	BB	BB	BB	AA	AA	BB	BB	AA	AA	AA	BB	AA	AA	AA	BB	BB	BB	BB	BB	AA	BB	BB	AA
s141110	5	41.882	Sme2.5_10635.1	19242	1600	2e-67	E05	sb19	64620879	NS	NS	NS	NS	NS	NS	P05	51605588	1e-24	AA	AA	BB	BB	BB	AA	BB	AA	BB	AA	BB	AA	AA	BB	BB	AA	AA	AA	BB	AA	AA	AA	BB	BB	BB	BB	BB	AA	BB	BB	AA
s117621	5	42.649	Sme2.5_04852.1	73731	6613	3e-66	E05	sb19	64833178	T05	65665079	7e-53	C12	249246	5e-54	P05	51801103	3e-56	AA	AA	BB	BB	BB	AA	BB	AA	BB	AA	BB	AA	AA	BB	BB	AA	AA	AA	BB	AA	AA	AA	BB	BB	BB	BB	BB	AA	BB	BB	AA
s8124	5	43.18	Sme2.5_20114.1	10842	4676	1e-64	NS	NS	NS	NS	NS	NS	NS	NS	NS	NS	NS	NS	AA	AA	BB	BB	BB	AA	BB	AA	BB	AA	BB	AA	AA	BB	BB	AA	AA	AA	AA	AA	AA	AA	BB	BB	BB	BB	BB	AA	BB	BB	AA
s259278	5	43.311	Sme2.5_05899.1	44055	10985	1e-59	E01	sb03	76830828	NS	NS	NS	NS	NS	NS	NS	NS	NS	BB	AA	BB	BB	BB	AA	BB	AA	BB	AA	BB	AA	AA	BB	BB	AA	AA	AA	AA	AA	AA	AA	BB	BB	BB	BB	BB	AA	BB	BB	AA
s188726	5	43.451	Sme2.5_19638.1	5944	3934	1e-60	NS	NS	NS	NS	NS	NS	NS	NS	NS	NS	NS	NS	AA	AA	BB	BB	BB	AA	BB	AA	BB	AA	BB	AA	AA	BB	BB	AA	AA	AA	AA	AA	AA	AA	BB	BB	BB	BB	BB	AA	BB	BB	AA
s300070	5	43.617	Sme2.5_01600.1	88376	59996	3e-66	E05	sb19	64998561	T05	65863804	3e-46	NS	NS	NS	P05	52036596	2e-48	AA	AA	BB	BB	BB	AA	BB	AA	BB	AA	BB	AA	AA	BB	BB	AA	AA	AA	AA	AA	AA	AA	BB	BB	BB	BB	BB	AA	BB	BB	AA
s91210	5	43.841	Sme2.5_10424.1	19776	5297	3e-61	NS	NS	NS	NS	NS	NS	NS	NS	NS	NS	NS	NS	AA	AA	BB	BB	BB	AA	BB	AA	BB	AA	BB	AA	AA	BB	BB	AA	AA	AA	AA	AA	AA	AA	BB	BB	BB	BB	BB	AA	BB	BB	AA
s59938	5	44.45	Sme2.5_02971.1	65179	30821	3e-66	NS	NS	NS	NS	NS	NS	NS	NS	NS	NS	NS	NS	AA	AA	BB	BB	BB	AA	BB	AA	BB	AA	BB	AA	AA	BB	BB	AA	AA	AA	AA	AA	AA	AA	BB	BB	BB	BB	BB	AA	BB	BB	AA
s163722	5	44.632	Sme2.5_00143.1	310487	162266	3e-66	NS	NS	NS	NS	NS	NS	NS	NS	NS	NS	NS	NS	AA	AA	BB	BB	BB	AA	BB	AA	BB	AA	BB	AA	AA	BB	BB	AA	AA	AA	AA	AA	AA	AA	BB	BB	BB	BB	BB	AA	BB	BB	AA
s181626	5	45.066	Sme2.5_10902.1	18549	12828	3e-61	NS	NS	NS	NS	NS	NS	NS	NS	NS	NS	NS	NS	AA	AA	BB	BB	BB	AA	BB	AA	BB	AA	BB	AA	AA	BB	BB	AA	AA	AA	AA	AA	AA	AA	BB	BB	BB	BB	BB	AA	BB	BB	AA
s234017	5	45.23	Sme2.5_14214.1	12159	3722	2e-57	NS	NS	NS	NS	NS	NS	NS	NS	NS	NS	NS	NS	AA	AA	BB	BB	BB	AA	BB	AA	BB	AA	BB	AA	AA	BB	BB	AA	AA	AA	AA	AA	AA	AA	BB	BB	BB	BB	BB	AA	BB	BB	AA
s216046	5	45.869	Sme2.5_00213.1	184722	39984	3e-66	E05	sb20	18057318	NS	NS	NS	C04	136749184	2e-33	NS	NS	NS	AA	AA	BB	BB	BB	AA	BB	AA	BB	AA	BB	AA	AA	BB	BB	AA	AA	AA	AA	AA	AA	AA	BB	BB	BB	BB	BB	AA	BB	BB	AA
s314928	5	45.996	Sme2.5_01439.1	124447	87500	7e-63	E01	sb02inv	69935224	T01	77549776	3e-46	NS	NS	NS	P01	64120392	1e-44	AA	AA	BB	BB	BB	AA	BB	AA	BB	AA	BB	AA	AA	BB	BB	AA	AA	AA	AA	AA	AA	AA	BB	BB	BB	BB	BB	AA	BB	BB	AA
s239006	5	46.289	Sme2.5_00481.1	155476	139465	3e-66	E06	sb22	32680825	NS	NS	NS	NS	NS	NS	NS	NS	NS	AA	AA	BB	BB	BB	AA	BB	AA	BB	AA	BB	AA	AA	BB	BB	AA	AA	AA	AA	AA	AA	AA	BB	BB	BB	BB	BB	AA	BB	BB	AA
s80272	5	46.776	Sme2.5_03849.1	55409	27974	3e-66	E05	sb20	45688784	NS	NS	NS	NS	NS	NS	NS	NS	NS	AA	AA	BB	BB	BB	AA	BB	AA	BB	AA	BB	AA	AA	BB	BB	AA	AA	AA	AA	AA	AA	AA	BB	BB	BB	BB	BB	AA	BB	BB	AA
s98541	5	48.365	Sme2.5_01319.1	176663	83340	3e-66	E05	sb20	45090383	T12	38239075	1e-25	C12	172615514	2e-27	NS	NS	NS	AA	AA	BB	BB	BB	AA	BB	AA	BB	AA	BB	AA	AA	BB	BB	AA	AA	AA	AA	AA	AA	AA	BB	BB	BB	BB	BB	AA	AA	BB	AA
s57509	5	50.676	Sme2.5_03139.1	96341	79004	1e-49	E05	sb20	18011646	NS	NS	NS	NS	NS	NS	NS	NS	NS	AA	AA	BB	BB	BB	BB	BB	AA	BB	BB	BB	AA	AA	BB	BB	AA	AA	AA	AA	AA	AA	AA	BB	BB	BB	BB	BB	AA	AA	BB	AA
s156759	5	51.305	Sme2.5_24431.1	3201	2759	5e-24	NS	NS	NS	NS	NS	NS	NS	NS	NS	NS	NS	NS	AA	AA	BB	BB	BB	BB	BB	AA	BB	BB	BB	AA	AA	BB	BB	AA	AA	AA	AA	AA	AA	AA	BB	BB	BB	BB	BB	AA	AA	BB	AA
s85856	5	51.625	Sme2.5_06689.1	32659	2384	3e-66	E05	sb20	46400796	NS	NS	NS	NS	NS	NS	P12	52044995	2e-48	AA	AA	BB	BB	BB	BB	BB	AA	BB	BB	BB	AA	AA	BB	BB	AA	AA	AA	AA	AA	AA	BB	BB	BB	BB	BB	BB	AA	AA	BB	AA
s286007	5	53.233	Sme2.5_00655.1	124598	114953	7e-68	E05	sb20	47116091	T12	61727727	2e-32	C12	197631647	2e-37	P12	53262036	2e-38	AA	AA	BB	BB	BB	BB	BB	AA	BB	BB	BB	AA	AA	BB	BB	AA	AA	AA	AA	BB	AA	BB	BB	BB	BB	BB	BB	AA	AA	BB	AA
s13761	5	54.765	Sme2.5_01700.1	86181	43735	3e-66	E05	sb20	47245886	T07	4008683	4e-50	NS	NS	NS	NS	NS	NS	AA	AA	BB	BB	BB	BB	BB	AA	BB	BB	BB	AA	AA	BB	BB	AA	AA	AA	AA	BB	AA	BB	AA	BB	BB	BB	BB	AA	AA	BB	AA
s76983	5	55.565	Sme2.5_08894.1	29131	7769	1e-64	E05	sb20	47278529	NS	NS	NS	NS	NS	NS	NS	NS	NS	AA	AA	BB	BB	BB	BB	BB	AA	BB	BB	BB	AA	AA	BB	BB	AA	AA	AA	AA	BB	AA	BB	AA	BB	BB	BB	BB	AA	AA	BB	AA
s241016	5	56.007	Sme2.5_08894.1	29131	7931	7e-63	E05	sb20	47278529	NS	NS	NS	NS	NS	NS	NS	NS	NS	AA	AA	BB	BB	BB	BB	BB	AA	BB	BB	BB	AA	AA	BB	BB	AA	AA	AA	AA	BB	AA	BB	AA	BB	BB	BB	BB	AA	AA	BB	AA
s23104	5	56.433	Sme2.5_02419.1	72645	11020	3e-66	E05	sb20	47420229	NS	NS	NS	NS	NS	NS	P12	53691785	4e-30	AA	AA	BB	BB	BB	BB	BB	AA	BB	BB	BB	AA	AA	BB	BB	AA	AA	AA	AA	BB	AA	BB	AA	AA	BB	BB	BB	AA	AA	BB	AA
s312357	5	57.23	Sme2.5_05303.1	61929	42466	7e-68	E09	sb35	61819042	NS	NS	NS	NS	NS	NS	NS	NS	NS	AA	AA	BB	BB	BB	BB	BB	AA	BB	BB	BB	AA	AA	BB	BB	AA	AA	AA	AA	BB	AA	BB	AA	AA	BB	BB	BB	AA	AA	BB	AA
s218664	5	58.664	NS	NS	NS	NS	NS	NS	NS	T12	62242550	1e-45	C12	179090308	5e-54	P12	54053372	3e-56	AA	AA	BB	BB	BB	BB	BB	AA	BB	BB	BB	AA	AA	BB	BB	AA	AA	AA	AA	BB	AA	BB	AA	AA	BB	BB	BB	AA	AA	BB	AA
s49453	5	59.165	Sme2.5_02761.1	67962	19598	3e-66	E05	sb20	47752190	T12	62392960	1e-24	C12	181297254	3e-26	P12	54317590	6e-23	AA	AA	BB	BB	BB	BB	BB	AA	BB	BB	BB	AA	AA	BB	BB	AA	AA	AA	AA	BB	AA	BB	AA	AA	BB	BB	BB	AA	AA	BB	AA
s2488	5	64.018	Sme2.5_02951.1	65476	17118	1e-64	E05	sb20	48565464	T12	63213070	3e-46	NS	NS	NS	P12	55460711	1e-49	AA	BB	BB	BB	BB	BB	BB	AA	BB	BB	BB	AA	AA	BB	BB	BB	AA	AA	AA	BB	AA	BB	AA	AA	BB	BB	BB	AA	AA	BB	AA
s257087	5	65.597	Sme2.5_02951.1	65476	18932	3e-66	E05	sb20	48565464	NS	NS	NS	NS	NS	NS	NS	NS	NS	AA	BB	AA	BB	BB	BB	BB	AA	BB	BB	BB	AA	AA	BB	BB	BB	AA	AA	AA	BB	AA	BB	AA	AA	BB	BB	BB	AA	AA	BB	AA
s136791	5	66.513	Sme2.5_07691.1	28474	13968	7e-68	E05	sb20	61953164	T12	63513280	7e-53	C12	207921275	1e-50	P12	55841755	1e-54	AA	BB	AA	BB	BB	BB	BB	AA	BB	BB	BB	AA	AA	BB	BB	BB	AA	AA	AA	BB	AA	BB	AA	AA	BB	BB	BB	AA	AA	BB	AA
s193182	5	67.213	Sme2.5_05795.1	39066	32022	3e-66	E05	sb20	62123942	NS	NS	NS	C12	210087761	1e-35	NS	NS	NS	AA	BB	AA	BB	BB	BB	BB	AA	BB	BB	BB	AA	AA	BB	BB	BB	AA	AA	AA	BB	AA	BB	AA	AA	BB	BB	BB	AA	AA	BB	AA
s135199	5	68.944	Sme2.5_01333.1	154670	12643	7e-68	E05	sb20	62409121	T12	63838392	3e-41	C12	215221131	5e-34	P12	56344744	1e-44	AA	BB	AA	BB	BB	BB	BB	AA	BB	BB	BB	AA	AA	BB	BB	BB	AA	AA	AA	BB	AA	BB	AA	AA	BB	BB	BB	AA	AA	BB	AA
s311684	5	73.806	Sme2.5_00033.1	263639	32636	5e-64	E05	sb20	62625496	T12	64162093	1e-60	C12	218555942	3e-56	P12	56766090	1e-55	AA	BB	AA	BB	BB	BB	BB	AA	BB	BB	BB	AA	AA	BB	BB	BB	AA	AA	AA	BB	AA	BB	AA	AA	BB	BB	BB	AA	AA	BB	AA
s148854	5	74.685	Sme2.5_00033.1	263639	78724	3e-66	E05	sb20	62625496	T12	64199399	1e-54	NS	NS	NS	P12	56808250	3e-56	AA	BB	AA	BB	BB	BB	BB	AA	BB	BB	BB	AA	AA	BB	BB	BB	AA	AA	AA	BB	AA	BB	AA	AA	BB	BB	BB	AA	AA	BB	AA
s144108	5	77.375	Sme2.5_00284.1	159534	146747	7e-68	E05	sb20	62912798	T12	64374464	4e-50	NS	NS	NS	P12	57029827	2e-48	AA	BB	AA	BB	BB	BB	BB	AA	BB	BB	BB	AA	AA	AA	BB	BB	AA	AA	AA	BB	AA	BB	AA	AA	BB	BB	BB	AA	AA	BB	AA
s12	5	78.254	Sme2.5_00284.1	159534	146577	7e-68	E05	sb20	62912798	T12	64374632	7e-48	NS	NS	NS	NS	NS	NS	AA	BB	AA	BB	BB	BB	BB	AA	BB	BB	BB	AA	AA	AA	BB	BB	AA	AA	AA	BB	AA	BB	AA	AA	AA	BB	BB	AA	AA	BB	AA
s119752	5	85.038	Sme2.5_03772.1	57284	29321	3e-66	E05	sb20	63414929	T12	65060176	3e-51	C12	226217755	6e-43	P12	57779960	3e-56	AA	BB	AA	BB	BB	BB	BB	AA	AA	BB	AA	BB	AA	AA	BB	BB	BB	AA	AA	BB	AA	BB	AA	AA	AA	BB	BB	AA	AA	BB	AA
s214686	5	85.386	Sme2.5_00345.1	171599	128010	7e-63	E05	sb20	63967394	T12	65667185	7e-43	NS	NS	NS	P12	58596363	6e-38	AA	BB	AA	BB	BB	BB	BB	AA	AA	BB	AA	BB	AA	AA	BB	BB	BB	AA	AA	BB	AA	BB	AA	AA	AA	BB	BB	AA	AA	BB	AA
s256544	5	85.59	Sme2.5_00264.1	166411	136568	7e-68	E05	sb20	63668564	T12	65281401	2e-53	C12	227334377	4e-45	P12	58016023	2e-52	AA	BB	AA	BB	BB	BB	BB	AA	AA	BB	AA	BB	AA	AA	BB	BB	BB	AA	AA	BB	AA	BB	AA	AA	AA	BB	BB	AA	AA	BB	AA
s14921	5	87.149	Sme2.5_00264.1	166411	32597	7e-68	E05	sb20	63668564	NS	NS	NS	NS	NS	NS	NS	NS	NS	AA	BB	AA	BB	BB	BB	BB	AA	AA	BB	AA	BB	AA	AA	BB	BB	BB	AA	AA	BB	AA	BB	AA	BB	AA	BB	BB	AA	AA	BB	AA
s34682	5	88.419	Sme2.5_00264.1	166411	30399	7e-68	E05	sb20	63668564	T12	65371344	3e-56	C12	227819573	1e-50	P12	58123359	6e-58	AA	BB	AA	BB	BB	BB	BB	AA	AA	BB	AA	BB	AA	AA	BB	BB	BB	AA	AA	BB	AA	BB	AA	BB	AA	BB	BB	AA	AA	BB	AA
s147002	5	89.705	Sme2.5_00345.1	171599	4667	7e-63	E05	sb20	63967394	NS	NS	NS	NS	NS	NS	NS	NS	NS	AA	BB	AA	BB	BB	BB	BB	AA	AA	BB	AA	BB	AA	AA	BB	BB	BB	AA	AA	BB	AA	BB	AA	BB	AA	BB	BB	AA	AA	BB	AA
s102603	5	90.391	Sme2.5_00345.1	171599	4460	7e-63	E05	sb20	63967394	NS	NS	NS	NS	NS	NS	NS	NS	NS	AA	BB	AA	BB	BB	BB	BB	AA	AA	BB	AA	BB	AA	AA	BB	BB	BB	AA	AA	BB	AA	BB	AA	BB	AA	BB	BB	AA	AA	BB	AA
s254318	5	91.059	Sme2.5_01701.1	89118	2201	7e-68	E05	sb20	63790474	T12	65501257	1e-54	C12	228191471	1e-50	P12	58262975	3e-56	AA	BB	AA	BB	BB	BB	BB	AA	AA	BB	AA	BB	AA	AA	BB	BB	BB	AA	AA	BB	AA	BB	AA	BB	AA	BB	BB	AA	AA	BB	AA
s189180	5	91.602	Sme2.5_03006.1	64868	19712	1e-64	E05	sb20	64298831	NS	NS	NS	NS	NS	NS	NS	NS	NS	AA	BB	AA	BB	BB	BB	BB	AA	AA	BB	AA	BB	AA	AA	BB	BB	BB	AA	AA	BB	AA	BB	AA	BB	AA	BB	BB	AA	AA	BB	AA
s75514	5	92.3	Sme2.5_05878.1	38456	33791	7e-68	E05	sb20	64173656	T12	65819456	8e-57	C12	229672068	1e-59	P12	59044077	3e-55	AA	BB	AA	BB	BB	BB	BB	AA	AA	BB	AA	BB	AA	AA	BB	BB	BB	AA	AA	BB	AA	BB	AA	BB	AA	BB	BB	AA	AA	AA	AA
s155272	5	92.779	Sme2.5_02148.1	77214	46300	7e-68	E05	sb20	64379650	NS	NS	NS	NS	NS	NS	NS	NS	NS	AA	BB	AA	BB	BB	BB	BB	AA	AA	BB	AA	BB	AA	AA	BB	BB	BB	AA	AA	BB	AA	BB	AA	BB	AA	BB	BB	AA	AA	AA	AA
s153180	5	93.163	Sme2.5_07057.1	31036	15255	7e-68	NS	NS	NS	NS	NS	NS	NS	NS	NS	NS	NS	NS	AA	BB	AA	BB	BB	BB	BB	AA	AA	BB	AA	BB	AA	AA	BB	BB	BB	AA	AA	BB	AA	BB	AA	BB	AA	BB	BB	AA	AA	BB	AA
s159071	5	98.299	Sme2.5_15882.1	9764	6333	3e-66	E05	sb20	65243858	T12	66918426	3e-36	NS	NS	NS	P12	49460338	1e-39	AA	BB	AA	BB	BB	BB	BB	AA	AA	BB	AA	BB	AA	AA	BB	BB	BB	AA	AA	BB	AA	BB	AA	BB	AA	BB	BB	AA	AA	AA	AA
s255250	5	99.105	Sme2.5_00779.1	135261	72089	3e-66	E05	sb20	65183991	T12	66842626	7e-53	NS	NS	NS	P12	60444955	3e-56	AA	BB	AA	BB	BB	BB	BB	AA	AA	BB	AA	BB	AA	AA	BB	BB	BB	AA	AA	BB	AA	BB	AA	BB	AA	BB	BB	AA	AA	AA	AA
s163380	5	99.91	Sme2.5_27642.1	2189	682	7e-68	E05	sb20	65316565	T12	66975038	1e-54	C12	234792809	1e-45	P12	60758051	1e-54	AA	BB	AA	BB	BB	BB	BB	AA	AA	BB	AA	BB	AA	AA	BB	BB	BB	AA	AA	BB	AA	BB	AA	BB	AA	BB	BB	AA	AA	AA	AA
s239172	6	0	Sme2.5_16689.1	24158	13625	3e-66	NS	NS	NS	NS	NS	NS	NS	NS	NS	NS	NS	NS	BB	BB	AA	BB	AA	AA	BB	AA	BB	AA	BB	BB	AA	BB	AA	BB	AA	BB	AA	BB	AA	AA	BB	BB	BB	AA	AA	AA	AA	AA	BB
s74552	6	1.295	Sme2.5_02006.1	87458	64787	2e-53	E07	sb29	64546096	NS	NS	NS	NS	NS	NS	NS	NS	NS	BB	BB	AA	BB	AA	AA	BB	AA	BB	AA	BB	BB	AA	BB	BB	BB	AA	BB	AA	BB	AA	AA	BB	BB	BB	AA	AA	AA	AA	AA	BB
s10267	6	1.762	Sme2.5_01341.1	94997	41327	3e-66	E06	sb21inv	2852339	T06	2872058	1e-39	NS	NS	NS	P06	639995	1e-40	BB	BB	AA	BB	AA	AA	BB	AA	BB	AA	BB	BB	AA	BB	BB	BB	AA	BB	AA	BB	AA	AA	BB	BB	BB	AA	AA	AA	AA	AA	BB
s110388	6	1.901	Sme2.5_04259.1	57152	51278	7e-68	E06	sb21inv	3093301	NS	NS	NS	NS	NS	NS	P06	502928	3e-16	BB	BB	AA	BB	AA	AA	BB	AA	BB	AA	BB	BB	AA	BB	BB	BB	AA	BB	AA	BB	AA	AA	BB	BB	BB	AA	AA	AA	AA	AA	BB
s165135	6	2.374	Sme2.5_03554.1	58479	10478	7e-68	E06	sb21inv	3601302	T06	3578756	3e-51	C06	171928	4e-40	P06	200295	6e-53	BB	BB	AA	BB	AA	AA	BB	AA	BB	AA	BB	BB	AA	BB	BB	BB	AA	BB	AA	BB	AA	AA	BB	BB	BB	AA	AA	AA	AA	AA	BB
s311920	6	2.875	Sme2.5_04259.1	57152	25313	3e-66	E06	sb21inv	3093301	NS	NS	NS	NS	NS	NS	NS	NS	NS	BB	BB	AA	BB	AA	AA	BB	AA	BB	AA	BB	BB	AA	BB	BB	BB	AA	BB	AA	BB	AA	AA	BB	BB	BB	AA	AA	AA	AA	AA	BB
s168955	6	3.665	Sme2.5_09839.1	21480	11266	3e-66	E06	sb21inv	3534722	T06	3534798	1e-54	NS	NS	NS	P06	220661	3e-56	BB	BB	AA	BB	AA	AA	BB	AA	BB	AA	BB	BB	AA	BB	BB	BB	AA	BB	AA	BB	AA	AA	BB	BB	BB	AA	AA	AA	AA	AA	BB
s21746	6	5.254	Sme2.5_09839.1	21480	14843	7e-68	E06	sb21inv	3534722	NS	NS	NS	NS	NS	NS	NS	NS	NS	BB	BB	AA	BB	AA	BB	BB	AA	BB	BB	BB	BB	AA	BB	BB	BB	AA	BB	AA	BB	AA	AA	BB	BB	BB	AA	AA	AA	AA	AA	BB
s135070	6	6.507	Sme2.5_03484.1	59233	36281	3e-66	E06	sb21inv	2641075	T06	2646658	9e-32	NS	NS	NS	P06	1203204	8e-37	BB	BB	AA	BB	AA	BB	BB	AA	BB	BB	BB	BB	AA	BB	BB	BB	AA	BB	AA	BB	AA	AA	BB	BB	BB	AA	AA	AA	AA	AA	BB
s133025	6	6.946	Sme2.5_01762.1	88309	79138	3e-66	E06	sb21inv	3242123	NS	NS	NS	NS	NS	NS	NS	NS	NS	BB	BB	AA	BB	AA	BB	BB	AA	BB	BB	BB	BB	AA	BB	BB	BB	AA	BB	AA	BB	AA	AA	BB	BB	AA	AA	AA	AA	AA	AA	BB
s70589	6	7.298	Sme2.5_01762.1	88309	64039	1e-64	E06	sb21inv	3242123	NS	NS	NS	NS	NS	NS	NS	NS	NS	BB	BB	AA	BB	AA	BB	BB	AA	BB	BB	BB	BB	AA	BB	BB	BB	AA	BB	AA	BB	AA	AA	BB	BB	AA	AA	AA	AA	AA	AA	BB
s120744	6	7.591	Sme2.5_03484.1	59233	48579	3e-66	E06	sb21inv	2641075	T06	2665129	2e-42	NS	NS	NS	P06	1188446	4e-40	BB	BB	AA	BB	AA	BB	BB	AA	BB	BB	BB	BB	AA	BB	BB	BB	AA	BB	AA	BB	AA	AA	BB	BB	AA	AA	AA	AA	AA	AA	BB
s275067	6	7.849	Sme2.5_21388.1	16758	3466	1e-49	E06	sb21inv	2383158	T06	2318814	4e-20	NS	NS	NS	NS	NS	NS	BB	BB	AA	BB	AA	BB	BB	AA	BB	BB	BB	BB	AA	BB	BB	BB	AA	BB	AA	BB	AA	AA	BB	BB	AA	AA	AA	AA	AA	AA	BB
s151535	6	8.053	Sme2.5_00334.1	153212	145626	3e-61	E03	sb12	22102337	NS	NS	NS	NS	NS	NS	NS	NS	NS	BB	BB	AA	BB	AA	BB	BB	AA	BB	BB	BB	BB	AA	BB	BB	BB	AA	BB	AA	BB	AA	AA	BB	BB	AA	AA	AA	AA	AA	AA	BB
s203928	6	8.421	Sme2.5_07436.1	44788	40086	1e-64	E06	sb21inv	2259060	NS	NS	NS	NS	NS	NS	NS	NS	NS	BB	BB	AA	BB	AA	BB	BB	AA	BB	BB	BB	BB	AA	BB	BB	BB	AA	BB	AA	BB	AA	AA	BB	BB	AA	AA	AA	AA	AA	AA	BB
s74686	6	8.963	Sme2.5_25116.1	2791	1932	1e-64	E06	sb21inv	2161534	T06	2139608	7e-48	C08	118178420	1e-40	NS	NS	NS	BB	BB	AA	BB	AA	BB	BB	AA	BB	BB	BB	BB	AA	BB	BB	BB	AA	BB	AA	BB	AA	AA	BB	BB	BB	AA	AA	AA	AA	AA	BB
s145452	6	9.393	Sme2.5_01765.1	150680	106101	7e-68	E06	sb21inv	1906319	T06	1866327	7e-38	C06	4245959	1e-35	P06	2044503	3e-41	BB	BB	AA	BB	AA	BB	BB	AA	BB	BB	BB	BB	AA	BB	BB	BB	AA	BB	AA	BB	AA	AA	BB	BB	AA	AA	AA	AA	AA	AA	BB
s182516	6	9.945	Sme2.5_01765.1	150680	12490	7e-68	E06	sb21inv	1906319	NS	NS	NS	NS	NS	NS	P06	1936879	4e-45	BB	BB	AA	BB	AA	BB	BB	AA	BB	BB	BB	BB	AA	BB	BB	BB	AA	BB	AA	BB	AA	AA	BB	BB	AA	AA	AA	AA	AA	AA	BB
s147782	6	10.697	Sme2.5_18377.1	7038	4488	3e-66	NS	NS	NS	NS	NS	NS	NS	NS	NS	NS	NS	NS	BB	BB	AA	BB	AA	BB	BB	AA	BB	BB	BB	BB	AA	BB	BB	BB	AA	BB	AA	BB	AA	AA	BB	BB	AA	AA	AA	AA	AA	AA	BB
s203907	6	11.457	Sme2.5_02209.1	86313	20248	7e-68	E06	sb21inv	1798047	NS	NS	NS	NS	NS	NS	NS	NS	NS	BB	BB	AA	BB	AA	BB	BB	AA	BB	BB	BB	BB	AA	BB	BB	BB	AA	BB	AA	BB	AA	AA	BB	BB	AA	AA	AA	AA	AA	AA	BB
s164960	6	14.694	Sme2.5_19441.1	13918	9984	3e-66	E06	sb21inv	2390519	T06	2355161	7e-48	C06	1608257	5e-34	P06	1550600	3e-46	AA	BB	AA	BB	AA	BB	BB	AA	AA	BB	AA	BB	AA	BB	BB	AA	AA	BB	AA	AA	AA	AA	BB	BB	AA	AA	AA	AA	AA	AA	BB
s300337	6	17.037	Sme2.5_01952.1	85880	73602	3e-66	E06	sb21inv	1675693	NS	NS	NS	C06	7545013	2e-28	NS	NS	NS	AA	BB	AA	BB	AA	BB	BB	AA	AA	BB	AA	BB	AA	BB	BB	AA	AA	BB	AA	AA	AA	AA	BB	BB	AA	AA	AA	AA	AA	AA	BB
s45116	6	17.183	Sme2.5_08481.1	25686	23155	1e-64	E09	sb35	4061579	NS	NS	NS	NS	NS	NS	NS	NS	NS	AA	BB	AA	BB	AA	BB	BB	AA	AA	BB	AA	BB	AA	BB	BB	AA	AA	BB	AA	AA	AA	AA	BB	BB	AA	AA	AA	AA	AA	AA	BB
s226930	6	20.186	Sme2.5_02964.1	73720	28396	7e-68	E06	sb21inv	1346682	NS	NS	NS	NS	NS	NS	NS	NS	NS	AA	BB	AA	BB	AA	BB	BB	AA	AA	BB	AA	BB	AA	AA	BB	AA	AA	BB	AA	AA	AA	AA	BB	BB	AA	AA	AA	AA	AA	AA	BB
s9965	6	20.99	Sme2.5_28880.1	2792	2403	7e-68	E06	sb21inv	1323504	NS	NS	NS	NS	NS	NS	P06	2544517	5e-24	AA	BB	AA	BB	AA	BB	BB	AA	AA	BB	AA	BB	AA	AA	BB	AA	AA	BB	AA	AA	AA	AA	BB	BB	AA	AA	AA	AA	AA	AA	BB
s902	6	23.288	Sme2.5_01104.1	102674	35047	7e-68	E06	sb21inv	838066	NS	NS	NS	NS	NS	NS	NS	NS	NS	AA	BB	AA	BB	AA	BB	BB	AA	AA	BB	AA	BB	BB	AA	BB	AA	AA	BB	AA	AA	AA	AA	BB	BB	AA	AA	AA	AA	AA	AA	BB
s108924	6	24.852	Sme2.5_04479.1	51186	7040	7e-68	E06	sb21inv	755586	NS	NS	NS	NS	NS	NS	NS	NS	NS	AA	BB	AA	BB	AA	BB	BB	AA	AA	BB	AA	BB	BB	AA	BB	AA	AA	BB	AA	AA	AA	AA	BB	BB	AA	AA	AA	AA	AA	AA	BB
s56137	6	26.366	Sme2.5_04619.1	48432	41981	7e-68	E06	sb21inv	728718	NS	NS	NS	NS	NS	NS	NS	NS	NS	AA	BB	AA	BB	AA	BB	BB	AA	AA	BB	AA	BB	BB	AA	BB	AA	AA	BB	AA	AA	AA	AA	BB	BB	AA	AA	AA	AA	AA	AA	AA
s207811	6	27.095	Sme2.5_08538.1	25472	11367	7e-68	E06	sb21inv	707060	NS	NS	NS	NS	NS	NS	NS	NS	NS	AA	BB	AA	BB	AA	BB	BB	AA	AA	BB	AA	BB	BB	AA	BB	AA	AA	BB	AA	AA	AA	AA	BB	BB	AA	AA	AA	AA	AA	AA	AA
s239276	6	27.335	Sme2.5_25037.1	2829	207	5e-59	NS	NS	NS	NS	NS	NS	NS	NS	NS	NS	NS	NS	AA	BB	AA	BB	AA	BB	BB	AA	AA	BB	AA	BB	BB	AA	BB	AA	AA	BB	AA	AA	AA	AA	BB	BB	AA	AA	AA	AA	AA	AA	BB
s124151	6	27.969	Sme2.5_08317.1	26198	20483	7e-68	E06	sb21inv	66923	NS	NS	NS	NS	NS	NS	NS	NS	NS	AA	BB	AA	BB	AA	BB	BB	AA	AA	BB	AA	BB	BB	AA	BB	AA	AA	BB	AA	AA	AA	AA	BB	BB	AA	AA	AA	AA	AA	AA	AA
s130816	6	28.628	Sme2.5_00991.1	107626	100292	7e-68	E06	sb21inv	56255	T06	57936	3e-51	C06	106501301	2e-52	P06	8312397	6e-53	AA	BB	AA	BB	AA	BB	BB	AA	AA	BB	AA	BB	BB	AA	BB	AA	AA	BB	AA	AA	AA	AA	BB	BB	AA	AA	AA	AA	AA	AA	AA
s76309	6	29.402	Sme2.5_01930.1	81451	52427	7e-68	E06	sb21inv	5793	NS	NS	NS	NS	NS	NS	P06	8674809	1e-35	AA	BB	AA	BB	AA	BB	BB	AA	AA	BB	AA	BB	BB	AA	BB	AA	AA	BB	AA	AA	AA	AA	AA	BB	AA	AA	AA	AA	AA	AA	AA
s52828	6	30.099	Sme2.5_25542.1	2621	262	7e-68	NS	NS	NS	NS	NS	NS	NS	NS	NS	NS	NS	NS	AA	BB	AA	BB	AA	BB	BB	AA	AA	BB	AA	BB	BB	AA	BB	AA	AA	BB	AA	AA	AA	AA	AA	BB	AA	AA	AA	AA	AA	AA	AA
s6831	6	30.262	Sme2.5_08008.1	27237	21884	7e-68	E06	sb21inv	5298695	T06	5299915	2e-37	NS	NS	NS	P06	11194413	3e-31	AA	BB	AA	BB	AA	BB	BB	AA	AA	BB	AA	BB	BB	AA	BB	AA	AA	BB	AA	AA	AA	AA	AA	BB	AA	AA	AA	AA	AA	AA	AA
s177963	6	30.774	Sme2.5_13463.1	13357	219	2e-67	E12	sb53	37029617	NS	NS	NS	NS	NS	NS	NS	NS	NS	AA	BB	AA	BB	AA	BB	BB	AA	BB	BB	AA	BB	BB	AA	BB	AA	AA	BB	AA	AA	AA	AA	AA	BB	AA	AA	AA	AA	AA	AA	AA
s258917	6	31.201	Sme2.5_02766.1	67935	67770	2e-52	E06	sb22	29704230	NS	NS	NS	NS	NS	NS	NS	NS	NS	AA	BB	AA	BB	AA	BB	BB	AA	AA	BB	AA	BB	BB	AA	BB	AA	AA	BB	AA	AA	AA	AA	AA	BB	AA	AA	AA	AA	AA	AA	AA
s301090	6	34.967	Sme2.5_11306.1	17640	780	7e-68	NS	NS	NS	NS	NS	NS	NS	NS	NS	NS	NS	NS	AA	BB	AA	BB	AA	BB	BB	AA	AA	BB	AA	BB	BB	AA	BB	AA	AA	BB	AA	AA	AA	BB	AA	BB	AA	AA	AA	BB	AA	AA	AA
s146301	6	35.671	Sme2.5_05040.1	44762	29569	7e-68	E06	sb22	21509520	NS	NS	NS	NS	NS	NS	NS	NS	NS	AA	BB	AA	BB	AA	BB	BB	AA	AA	BB	AA	BB	BB	AA	BB	AA	AA	BB	AA	AA	AA	BB	AA	BB	AA	AA	AA	BB	AA	AA	AA
s174204	6	36.409	Sme2.5_04747.1	47255	43189	3e-66	E06	sb22	22136208	NS	NS	NS	NS	NS	NS	NS	NS	NS	AA	BB	AA	BB	AA	BB	BB	AA	AA	BB	AA	BB	BB	AA	BB	AA	AA	BB	AA	AA	AA	BB	AA	BB	AA	AA	AA	BB	AA	AA	AA
s153281	6	37.1	Sme2.5_14248.1	12115	5763	5e-59	NS	NS	NS	NS	NS	NS	NS	NS	NS	NS	NS	NS	AA	BB	AA	BB	AA	BB	BB	AA	AA	BB	AA	BB	BB	AA	BB	AA	AA	BB	AA	AA	AA	BB	AA	BB	AA	AA	AA	BB	AA	AA	AA
s32551	6	38.478	Sme2.5_01586.1	92025	18282	3e-66	E06	sb22	22401596	NS	NS	NS	NS	NS	NS	NS	NS	NS	AA	BB	AA	BB	AA	BB	BB	AA	BB	BB	BB	BB	BB	AA	BB	AA	AA	BB	AA	AA	AA	BB	AA	BB	AA	AA	AA	BB	AA	AA	AA
s50829	6	38.573	Sme2.5_01586.1	92025	18077	1e-64	E06	sb22	22401596	NS	NS	NS	NS	NS	NS	NS	NS	NS	AA	BB	AA	BB	AA	BB	BB	AA	BB	BB	BB	BB	BB	AA	BB	AA	AA	BB	AA	AA	AA	BB	AA	BB	AA	AA	AA	BB	AA	AA	AA
s56388	6	39.369	Sme2.5_14248.1	12115	5617	7e-58	NS	NS	NS	NS	NS	NS	NS	NS	NS	NS	NS	NS	AA	BB	AA	BB	AA	BB	BB	AA	BB	BB	BB	BB	BB	AA	BB	AA	AA	BB	AA	AA	AA	BB	AA	BB	AA	AA	AA	BB	AA	AA	AA
s431	6	40.165	Sme2.5_00712.1	121348	67149	3e-66	E06	sb22	32372069	NS	NS	NS	NS	NS	NS	NS	NS	NS	AA	BB	AA	BB	AA	BB	BB	AA	BB	BB	BB	BB	BB	AA	BB	AA	AA	BB	AA	AA	AA	BB	AA	BB	AA	AA	AA	BB	AA	AA	AA
s147256	6	40.334	Sme2.5_09211.1	23290	1637	3e-66	E06	sb22	32505500	NS	NS	NS	NS	NS	NS	NS	NS	NS	AA	BB	AA	BB	AA	BB	BB	AA	BB	BB	BB	BB	BB	AA	BB	AA	AA	BB	AA	AA	AA	BB	AA	BB	AA	AA	AA	BB	AA	AA	AA
s11362	6	42.189	Sme2.5_02998.1	127840	53026	3e-66	E10	sb40inv	46371	NS	NS	NS	NS	NS	NS	NS	NS	NS	AA	BB	AA	BB	AA	BB	BB	AA	BB	BB	BB	BB	BB	AA	BB	AA	AA	BB	AA	AA	AA	BB	AA	BB	AA	AA	AA	BB	AA	AA	AA
s681	6	46.304	Sme2.5_06545.1	33728	29360	5e-54	E06	sb23inv	34395840	NS	NS	NS	NS	NS	NS	NS	NS	NS	AA	BB	AA	BB	AA	BB	BB	BB	BB	BB	BB	BB	BB	AA	AA	AA	AA	BB	AA	AA	AA	BB	AA	BB	AA	AA	AA	BB	AA	AA	AA
s182177	6	46.428	Sme2.5_08519.1	43893	8195	3e-66	E06	sb23inv	34271473	T06	37876646	3e-51	C06	184157229	1e-39	P06	41942930	4e-45	AA	BB	AA	BB	AA	BB	BB	BB	BB	BB	BB	BB	BB	AA	AA	AA	AA	BB	AA	AA	AA	BB	AA	BB	AA	AA	AA	BB	AA	AA	AA
s300391	6	47.106	Sme2.5_01540.1	135560	110804	3e-66	E06	sb23inv	34452989	T06	38084095	8e-57	C06	180716445	3e-56	P06	42838985	7e-57	AA	BB	AA	BB	AA	BB	BB	BB	BB	BB	BB	BB	BB	AA	AA	AA	AA	BB	AA	AA	AA	BB	AA	BB	AA	AA	AA	BB	AA	AA	AA
s244575	6	48.066	Sme2.5_00003.1	629958	9954	7e-68	E04	sb18	62717611	T06	38187868	9e-47	NS	NS	NS	P06	43085330	6e-43	AA	BB	AA	BB	AA	BB	BB	BB	BB	BB	BB	BB	BB	AA	AA	AA	AA	BB	AA	AA	AA	BB	AA	BB	AA	AA	AA	BB	AA	AA	AA
s307423	6	48.29	Sme2.5_00003.1	629958	105251	7e-68	E04	sb18	62717611	NS	NS	NS	NS	NS	NS	NS	NS	NS	AA	BB	AA	BB	AA	BB	BB	BB	BB	BB	BB	BB	BB	AA	AA	AA	AA	BB	AA	AA	AA	BB	AA	BB	AA	AA	AA	BB	AA	AA	AA
s120095	6	51.304	Sme2.5_04358.1	56523	32485	7e-68	E06	sb23inv	35291729	NS	NS	NS	NS	NS	NS	NS	NS	NS	AA	AA	AA	BB	AA	BB	BB	BB	BB	BB	BB	BB	BB	AA	AA	AA	AA	BB	AA	AA	AA	BB	AA	BB	AA	AA	AA	BB	AA	AA	AA
s9268	6	51.468	Sme2.5_13964.1	12552	3241	7e-68	E06	sb23inv	35272482	T06	38882224	1e-49	C06	192322845	2e-42	P06	44119437	1e-49	AA	AA	AA	BB	AA	BB	BB	BB	BB	BB	BB	BB	BB	AA	AA	AA	AA	BB	AA	AA	AA	BB	AA	BB	AA	AA	AA	BB	AA	AA	AA
s213323	6	51.986	Sme2.5_03636.1	57595	36716	7e-68	E06	sb23inv	35534494	T06	39133870	8e-57	C06	195864161	4e-55	P06	44663725	1e-64	AA	AA	AA	BB	AA	BB	BB	BB	BB	BB	BB	BB	BB	AA	AA	AA	AA	BB	AA	AA	AA	BB	AA	BB	AA	AA	AA	BB	AA	AA	AA
s105644	6	54.228	Sme2.5_08970.1	24039	8528	3e-66	E06	sb23inv	35712833	T06	39319858	1e-54	C11	255928297	2e-43	P06	45124960	6e-53	AA	AA	AA	BB	AA	BB	BB	BB	BB	BB	BB	BB	BB	AA	AA	AA	AA	BB	AA	AA	AA	BB	AA	BB	AA	AA	AA	BB	AA	AA	AA
s19330	6	54.974	Sme2.5_07878.1	50257	48578	1e-64	E06	sb24inv	37969914	NS	NS	NS	NS	NS	NS	NS	NS	NS	AA	AA	AA	BB	AA	BB	BB	BB	BB	BB	BB	BB	AA	AA	AA	AA	AA	BB	AA	AA	AA	BB	AA	BB	AA	AA	AA	BB	AA	AA	AA
s97028	6	55.303	Sme2.5_01585.1	88658	8672	7e-68	E06	sb24inv	38022327	T06	41596062	7e-53	C06	200039030	2e-52	P06	45250985	3e-56	AA	AA	AA	BB	AA	BB	BB	BB	BB	BB	BB	BB	AA	AA	AA	AA	AA	BB	AA	AA	AA	BB	AA	BB	AA	AA	AA	BB	AA	AA	AA
s254974	6	55.649	Sme2.5_01273.1	97020	12434	7e-68	E06	sb24inv	37674994	NS	NS	NS	NS	NS	NS	NS	NS	NS	AA	AA	AA	BB	AA	BB	BB	BB	BB	BB	BB	BB	AA	AA	AA	AA	AA	BB	AA	AA	AA	BB	AA	BB	AA	AA	AA	BB	AA	AA	AA
s4528	6	62.25	Sme2.5_01004.1	142746	106778	7e-68	E06	sb24inv	36934480	NS	NS	NS	NS	NS	NS	P06	47049442	2e-18	AA	AA	AA	BB	AA	BB	BB	BB	BB	BB	BB	BB	AA	BB	AA	AA	AA	BB	AA	AA	AA	BB	AA	BB	AA	AA	AA	BB	AA	AA	AA
s230918	6	63.115	Sme2.5_02933.1	72312	60884	1e-64	E06	sb24inv	36412298	NS	NS	NS	NS	NS	NS	NS	NS	NS	AA	AA	AA	BB	AA	BB	BB	BB	BB	BB	BB	BB	AA	BB	AA	AA	AA	BB	AA	AA	AA	BB	AA	BB	AA	AA	AA	BB	AA	AA	AA
s103708	6	64.553	Sme2.5_00068.1	227202	201723	3e-51	E06	sb24inv	36004897	NS	NS	NS	NS	NS	NS	NS	NS	NS	AA	AA	AA	BB	AA	BB	BB	BB	BB	BB	BB	BB	AA	BB	AA	AA	AA	BB	AA	AA	AA	BB	AA	BB	AA	AA	AA	BB	AA	AA	AA
s1963	6	66.162	Sme2.5_00577.1	129566	106084	7e-68	E06	sb25	38337608	T06	41933380	3e-36	NS	NS	NS	P06	49406323	1e-40	AA	AA	AA	BB	AA	BB	BB	BB	BB	BB	BB	BB	AA	BB	AA	AA	AA	BB	AA	AA	AA	BB	AA	BB	AA	AA	AA	BB	AA	AA	AA
s225485	6	68.536	Sme2.5_00018.1	290364	159294	7e-68	E06	sb25	38696743	T06	42299597	8e-57	NS	NS	NS	NS	NS	NS	AA	AA	AA	BB	AA	BB	BB	BB	BB	BB	BB	BB	AA	BB	AA	AA	AA	BB	BB	AA	AA	BB	AA	BB	AA	AA	AA	BB	AA	AA	AA
s270649	6	69.734	Sme2.5_00008.1	336144	53219	7e-68	E06	sb25	39076882	T06	42565263	1e-34	NS	NS	NS	P06	50349529	6e-33	AA	AA	AA	BB	AA	BB	BB	BB	BB	BB	BB	BB	AA	BB	AA	AA	AA	BB	BB	AA	AA	BB	AA	BB	AA	AA	AA	BB	AA	AA	AA
s17043	6	70.198	Sme2.5_00008.1	336144	225445	7e-68	E06	sb25	39076882	NS	NS	NS	NS	NS	NS	NS	NS	NS	AA	AA	AA	BB	AA	BB	BB	BB	BB	BB	BB	BB	AA	BB	AA	AA	AA	BB	BB	AA	AA	BB	AA	BB	AA	AA	AA	BB	AA	AA	AA
s41447	6	70.913	Sme2.5_00008.1	336144	268799	7e-68	E06	sb25	39076882	NS	NS	NS	NS	NS	NS	NS	NS	NS	AA	AA	AA	BB	AA	BB	BB	BB	BB	BB	BB	BB	AA	BB	AA	AA	AA	BB	BB	AA	AA	BB	AA	BB	AA	AA	AA	BB	AA	AA	AA
s208964	6	73.275	Sme2.5_00968.1	113725	72806	7e-68	E06	sb25	39367880	NS	NS	NS	NS	NS	NS	NS	NS	NS	AA	AA	AA	BB	AA	BB	BB	BB	BB	BB	BB	BB	AA	BB	AA	AA	AA	BB	BB	AA	AA	BB	AA	BB	AA	AA	AA	BB	AA	AA	AA
s105586	6	74.43	Sme2.5_02180.1	76658	1727	1e-64	E06	sb25	39599548	NS	NS	NS	NS	NS	NS	NS	NS	NS	AA	AA	AA	BB	AA	BB	BB	BB	BB	BB	BB	BB	AA	BB	AA	AA	AA	BB	BB	AA	AA	BB	AA	BB	AA	AA	AA	BB	AA	AA	AA
s118193	6	75.117	Sme2.5_00298.1	157461	99261	7e-68	E06	sb25	39866447	NS	NS	NS	NS	NS	NS	NS	NS	NS	AA	AA	AA	BB	AA	BB	BB	BB	BB	BB	BB	BB	AA	BB	AA	AA	AA	BB	BB	AA	AA	BB	AA	BB	AA	AA	AA	BB	AA	AA	AA
s7984	6	76.586	Sme2.5_00386.1	147203	131319	3e-66	E06	sb25	40007297	NS	NS	NS	C06	218917532	6e-48	NS	NS	NS	AA	AA	AA	BB	AA	BB	BB	BB	BB	BB	BB	BB	AA	BB	AA	AA	AA	BB	BB	AA	AA	BB	AA	BB	AA	AA	AA	BB	AA	AA	AA
s253410	6	78.047	Sme2.5_03716.1	56775	39322	3e-66	E06	sb25	40355761	NS	NS	NS	NS	NS	NS	P06	52291077	4e-25	AA	AA	AA	BB	AA	BB	BB	BB	BB	BB	BB	BB	AA	BB	AA	AA	AA	BB	BB	AA	AA	BB	AA	BB	AA	AA	AA	BB	AA	AA	AA
s64534	6	78.787	Sme2.5_00536.1	192624	182987	3e-66	E06	sb25	40462565	T06	43998150	3e-51	NS	NS	NS	P06	52341090	8e-37	AA	AA	AA	BB	AA	BB	BB	BB	BB	BB	BB	BB	AA	BB	AA	AA	AA	BB	BB	AA	AA	BB	AA	BB	AA	AA	AA	BB	AA	AA	AA
s116849	6	79.53	Sme2.5_01489.1	90710	72738	3e-66	E06	sb25	40982133	T06	44618477	4e-20	NS	NS	NS	P06	53097029	1e-20	AA	AA	AA	BB	AA	BB	BB	BB	BB	BB	BB	BB	AA	BB	AA	AA	AA	BB	BB	AA	AA	BB	AA	BB	AA	AA	AA	BB	AA	AA	AA
s261644	6	79.72	Sme2.5_00536.1	192624	114025	3e-66	E06	sb25	40462565	T06	44052798	3e-51	NS	NS	NS	P06	52398400	1e-49	AA	AA	AA	BB	AA	BB	BB	BB	BB	BB	BB	BB	AA	BB	AA	AA	AA	BB	BB	AA	AA	BB	AA	BB	AA	AA	AA	BB	AA	AA	AA
s296579	6	80.967	Sme2.5_03416.1	59985	20182	9e-57	E06	sb25	41046381	T06	44647686	5e-49	C06	224162470	3e-46	P06	53134340	2e-42	AA	AA	AA	AA	AA	BB	AA	BB	BB	BB	BB	BB	AA	BB	AA	AA	AA	BB	BB	AA	AA	BB	AA	BB	AA	AA	AA	BB	AA	AA	AA
s137371	6	81.269	Sme2.5_01649.1	87292	4575	1e-64	E06	sb25	41110709	NS	NS	NS	NS	NS	NS	NS	NS	NS	AA	AA	AA	BB	AA	BB	BB	BB	BB	BB	BB	BB	AA	BB	AA	AA	AA	BB	BB	AA	AA	BB	AA	BB	AA	AA	AA	BB	AA	AA	AA
s88597	6	81.484	Sme2.5_00204.1	173122	152211	1e-64	E06	sb25	41209917	NS	NS	NS	NS	NS	NS	NS	NS	NS	AA	AA	AA	BB	AA	BB	BB	BB	BB	BB	BB	BB	AA	BB	AA	AA	AA	BB	BB	AA	AA	BB	AA	BB	AA	AA	AA	BB	AA	AA	AA
s180722	6	81.964	Sme2.5_00163.1	184350	114511	1e-65	E06	sb25	41662900	T06	45250816	4e-45	C01	159139062	4e-45	P06	53945106	4e-45	AA	AA	AA	BB	AA	BB	BB	BB	BB	BB	BB	BB	AA	BB	AA	AA	AA	BB	BB	AA	AA	BB	AA	BB	AA	AA	AA	BB	AA	AA	AA
s234935	6	82.222	Sme2.5_00163.1	184350	110199	7e-68	E06	sb25	41662900	T06	45254470	9e-42	NS	NS	NS	NS	NS	NS	AA	AA	BB	BB	AA	BB	BB	BB	BB	BB	BB	BB	AA	BB	AA	AA	AA	BB	BB	AA	AA	BB	AA	BB	AA	AA	AA	BB	AA	AA	AA
s227309	6	82.836	Sme2.5_00163.1	184350	110372	7e-68	E06	sb25	41662900	T06	45254303	2e-37	NS	NS	NS	NS	NS	NS	AA	AA	BB	BB	AA	BB	BB	BB	BB	BB	BB	BB	AA	BB	AA	AA	AA	BB	BB	AA	AA	BB	AA	BB	AA	AA	AA	BB	AA	AA	AA
s315167	6	85.693	Sme2.5_00845.1	113780	9056	7e-68	E06	sb25	41960864	T06	45530494	2e-33	NS	NS	NS	P06	54351476	2e-42	AA	AA	BB	BB	AA	BB	BB	BB	BB	BB	BB	BB	AA	BB	AA	AA	AA	BB	BB	AA	AA	BB	BB	BB	AA	AA	AA	BB	AA	AA	AA
s110771	6	86.129	Sme2.5_00845.1	113780	29413	7e-68	E06	sb25	41960864	NS	NS	NS	NS	NS	NS	NS	NS	NS	AA	AA	BB	BB	AA	BB	BB	BB	BB	BB	BB	BB	AA	BB	AA	AA	AA	BB	BB	AA	AA	BB	BB	BB	AA	AA	AA	BB	AA	AA	AA
s269331	6	88.798	Sme2.5_08163.1	26696	6034	7e-68	E06	sb25	42289159	T06	45895078	1e-44	C06	227689762	1e-35	P06	54771728	6e-43	AA	AA	BB	BB	AA	BB	BB	BB	BB	BB	BB	BB	AA	BB	AA	AA	AA	BB	BB	AA	AA	BB	BB	BB	AA	BB	AA	BB	AA	AA	AA
s148044	6	90.744	Sme2.5_03810.1	86624	75403	3e-66	E06	sb25	42332517	NS	NS	NS	NS	NS	NS	NS	NS	NS	AA	AA	BB	BB	AA	BB	BB	BB	BB	BB	BB	BB	AA	BB	AA	AA	AA	BB	BB	AA	AA	BB	BB	BB	AA	BB	AA	BB	AA	AA	AA
s132825	6	91.792	Sme2.5_03810.1	86624	51942	7e-68	E06	sb25	42332517	NS	NS	NS	NS	NS	NS	P06	54906354	1e-44	AA	AA	BB	BB	AA	BB	BB	BB	BB	BB	BB	BB	AA	BB	AA	AA	AA	BB	BB	AA	BB	BB	BB	BB	AA	BB	AA	BB	AA	AA	AA
s53667	6	93.959	Sme2.5_00461.1	139729	40519	3e-66	E06	sb25	42585495	T06	46170898	1e-34	NS	NS	NS	P06	55164520	2e-37	AA	AA	BB	BB	AA	BB	BB	BB	BB	BB	BB	BB	AA	BB	AA	AA	AA	BB	BB	AA	BB	BB	BB	BB	AA	BB	AA	BB	AA	AA	AA
s2369	6	94.787	Sme2.5_00461.1	139729	25065	3e-66	E06	sb25	42585495	NS	NS	NS	NS	NS	NS	NS	NS	NS	AA	AA	BB	BB	AA	BB	BB	BB	BB	BB	BB	BB	AA	BB	AA	AA	AA	BB	BB	AA	BB	BB	BB	BB	AA	BB	AA	BB	AA	AA	AA
s237855	6	97.167	Sme2.5_05389.1	41986	12884	3e-66	E06	sb25	42805109	T06	46396354	3e-31	NS	NS	NS	P06	55413290	2e-33	AA	AA	BB	BB	AA	BB	BB	BB	BB	BB	BB	BB	AA	BB	AA	AA	AA	BB	BB	AA	BB	BB	BB	BB	AA	BB	AA	BB	AA	AA	AA
s237162	6	97.965	Sme2.5_01150.1	100947	37434	3e-66	E06	sb25	42876080	T06	46466559	3e-56	C11	257168044	5e-39	P06	55503950	1e-59	AA	AA	BB	BB	AA	BB	BB	BB	BB	BB	BB	BB	AA	BB	AA	AA	AA	BB	BB	AA	BB	BB	BB	BB	AA	BB	AA	BB	AA	AA	AA
s51104	6	98.719	Sme2.5_00512.1	135622	108110	3e-66	E06	sb25	42940436	NS	NS	NS	NS	NS	NS	NS	NS	NS	AA	AA	BB	BB	AA	BB	BB	BB	BB	BB	BB	BB	AA	BB	AA	AA	AA	BB	BB	AA	BB	BB	BB	BB	AA	BB	AA	BB	AA	AA	AA
s227658	6	98.887	Sme2.5_00512.1	135622	104384	3e-66	E06	sb25	42940436	T06	46542019	7e-28	NS	NS	NS	P06	55573097	8e-22	AA	AA	BB	BB	AA	BB	BB	BB	BB	BB	BB	BB	AA	BB	AA	AA	AA	BB	BB	AA	BB	BB	BB	BB	AA	BB	AA	BB	AA	AA	AA
s2839	6	99.09	Sme2.5_00512.1	135622	104182	3e-66	E06	sb25	42940436	NS	NS	NS	NS	NS	NS	NS	NS	NS	AA	AA	BB	BB	AA	BB	BB	BB	BB	BB	BB	BB	AA	BB	AA	AA	AA	BB	BB	AA	BB	BB	BB	BB	AA	BB	AA	BB	AA	AA	AA
s167428	6	99.599	Sme2.5_00019.1	288707	106131	3e-66	E06	sb25	43178373	NS	NS	NS	NS	NS	NS	NS	NS	NS	AA	AA	BB	BB	AA	BB	BB	BB	BB	BB	BB	BB	AA	BB	AA	AA	AA	BB	BB	AA	BB	BB	BB	BB	AA	BB	AA	BB	AA	AA	AA
s285913	6	99.875	Sme2.5_00019.1	288707	55207	3e-66	E06	sb25	43178373	T06	47008604	2e-52	C06	230280949	4e-45	P06	56303316	2e-47	AA	AA	BB	BB	AA	BB	BB	BB	BB	BB	BB	BB	AA	BB	AA	AA	AA	BB	BB	AA	BB	BB	BB	BB	AA	BB	AA	BB	AA	AA	AA
s314055	6	100.223	Sme2.5_00019.1	288707	86103	1e-64	E06	sb25	43178373	T06	46980074	1e-34	NS	NS	NS	P06	56271511	1e-39	AA	AA	BB	BB	AA	BB	BB	BB	BB	BB	BB	BB	AA	BB	AA	AA	AA	BB	BB	AA	BB	BB	BB	BB	AA	BB	AA	BB	AA	AA	AA
s88648	6	101.556	Sme2.5_02214.1	75976	18511	3e-66	E06	sb25	43773300	NS	NS	NS	NS	NS	NS	P06	56688010	3e-16	AA	AA	BB	BB	AA	BB	BB	BB	BB	BB	BB	BB	AA	BB	AA	AA	AA	BB	BB	AA	BB	BB	BB	BB	AA	BB	AA	BB	AA	AA	AA
s47585	6	101.85	Sme2.5_12786.1	14602	9289	3e-66	E06	sb25	43747169	NS	NS	NS	NS	NS	NS	NS	NS	NS	AA	AA	BB	BB	AA	BB	BB	BB	BB	BB	BB	BB	AA	BB	AA	AA	AA	BB	BB	AA	BB	BB	BB	BB	AA	BB	AA	BB	AA	AA	AA
s100461	6	102.481	Sme2.5_00021.1	282907	224994	2e-58	E06	sb25	44104450	T06	47584300	5e-54	NS	NS	NS	P06	56931016	3e-56	AA	AA	BB	BB	AA	BB	BB	BB	BB	BB	BB	BB	AA	BB	AA	AA	AA	BB	BB	AA	BB	BB	BB	BB	AA	BB	AA	BB	AA	AA	AA
s7398	6	104.955	Sme2.5_00295.1	157663	109545	3e-66	E06	sb25	44436574	T06	48209080	7e-38	C06	233013815	8e-17	P06	57527098	5e-39	AA	AA	BB	BB	AA	BB	BB	BB	AA	BB	AA	BB	AA	BB	AA	AA	AA	BB	BB	AA	BB	BB	BB	BB	AA	BB	AA	BB	AA	AA	AA
s183665	6	105.24	Sme2.5_00295.1	157663	95700	3e-66	E06	sb25	44436574	NS	NS	NS	NS	NS	NS	P06	57496458	5e-34	AA	AA	BB	BB	AA	BB	BB	BB	AA	BB	AA	BB	AA	BB	AA	AA	AA	BB	BB	AA	BB	BB	BB	BB	AA	BB	AA	BB	AA	AA	AA
s297847	6	105.883	Sme2.5_00295.1	157663	148019	3e-66	E06	sb25	44436574	T06	48247204	1e-54	NS	NS	NS	P06	57561485	3e-56	AA	AA	BB	BB	AA	BB	BB	BB	AA	BB	AA	BB	AA	BB	AA	AA	AA	BB	BB	AA	BB	BB	BB	BB	AA	BB	AA	BB	AA	AA	AA
s301866	6	111.621	Sme2.5_00014.1	302495	121431	3e-66	E06	sb25	45488666	NS	NS	NS	NS	NS	NS	NS	NS	NS	AA	AA	BB	BB	AA	BB	BB	BB	AA	BB	AA	BB	BB	BB	AA	AA	AA	BB	BB	AA	BB	BB	BB	BB	AA	BB	BB	BB	AA	AA	AA
s269769	6	113.382	Sme2.5_00014.1	302495	45914	7e-68	E06	sb25	45488666	NS	NS	NS	NS	NS	NS	NS	NS	NS	AA	AA	BB	BB	AA	BB	BB	BB	AA	BB	AA	BB	BB	BB	AA	AA	AA	BB	BB	AA	BB	BB	BB	BB	AA	BB	BB	BB	AA	AA	AA
s161431	6	114.235	NS	NS	NS	NS	NS	NS	NS	T06	49393643	8e-62	C06	234782365	3e-56	P06	58990652	3e-60	AA	BB	BB	BB	AA	BB	BB	BB	AA	BB	AA	BB	BB	BB	AA	AA	AA	BB	BB	AA	BB	BB	BB	BB	AA	BB	BB	BB	AA	AA	AA
s110502	6	114.839	Sme2.5_00810.1	211356	161987	7e-68	E06	sb25	45916600	NS	NS	NS	NS	NS	NS	NS	NS	NS	AA	BB	BB	BB	AA	BB	BB	BB	AA	BB	AA	BB	BB	BB	AA	AA	AA	BB	BB	AA	BB	BB	BB	BB	AA	BB	BB	BB	AA	AA	AA
s148351	6	115.228	NS	NS	NS	NS	NS	NS	NS	T06	49488231	3e-36	NS	NS	NS	P06	59160574	6e-48	BB	BB	BB	BB	AA	BB	BB	BB	AA	BB	AA	BB	BB	BB	AA	AA	AA	BB	BB	AA	BB	BB	BB	BB	AA	BB	BB	BB	AA	AA	AA
s108344	7	0	Sme2.5_06422.1	34704	31180	3e-66	E07	sb26	1466804	T07	1448437	2e-38	NS	NS	NS	P07	2234069	2e-33	BB	BB	AA	BB	BB	BB	BB	AA	AA	BB	AA	AA	AA	BB	BB	AA	BB	AA	AA	BB	AA	BB	AA	BB	BB	BB	BB	AA	BB	AA	AA
s148219	7	0.625	Sme2.5_12299.1	15560	13714	3e-66	E07	sb26	1248012	NS	NS	NS	NS	NS	NS	NS	NS	NS	BB	BB	AA	BB	BB	BB	BB	AA	AA	BB	AA	AA	AA	BB	BB	AA	BB	AA	AA	BB	AA	BB	AA	BB	BB	BB	BB	AA	BB	AA	AA
s70040	7	0.975	Sme2.5_03566.1	58359	26262	2e-67	E07	sb26	1327899	NS	NS	NS	NS	NS	NS	NS	NS	NS	BB	BB	AA	BB	BB	BB	BB	AA	AA	BB	AA	AA	AA	BB	BB	AA	BB	AA	AA	BB	AA	BB	AA	BB	BB	BB	BB	AA	BB	AA	AA
s116258	7	1.599	Sme2.5_05103.1	44273	40659	2e-48	E07	sb26	995707	NS	NS	NS	NS	NS	NS	NS	NS	NS	BB	BB	AA	BB	BB	BB	BB	AA	AA	BB	AA	AA	AA	BB	BB	AA	BB	AA	AA	BB	AA	BB	AA	BB	BB	BB	BB	AA	BB	AA	AA
s270291	7	5.249	Sme2.5_00131.1	197032	151868	7e-68	E07	sb26	904327	NS	NS	NS	NS	NS	NS	NS	NS	NS	AA	BB	AA	BB	BB	BB	BB	AA	AA	BB	AA	AA	AA	BB	BB	AA	BB	AA	AA	BB	AA	BB	AA	BB	AA	BB	BB	AA	AA	AA	AA
s215311	7	7.164	NS	NS	NS	NS	NS	NS	NS	NS	NS	NS	NS	NS	NS	NS	NS	NS	AA	BB	BB	BB	BB	BB	BB	AA	AA	BB	AA	AA	AA	BB	BB	AA	BB	AA	AA	BB	AA	BB	AA	BB	BB	BB	BB	AA	AA	AA	AA
s200168	7	7.326	Sme2.5_04684.1	66829	8554	1e-64	E07	sb26	729439	NS	NS	NS	NS	NS	NS	P07	6071023	8e-42	AA	BB	BB	BB	BB	BB	BB	AA	AA	BB	AA	AA	AA	BB	BB	AA	BB	AA	AA	BB	AA	BB	AA	BB	AA	BB	BB	AA	AA	AA	AA
s174155	7	7.862	Sme2.5_05088.1	44379	6787	3e-66	E07	sb26	716746	T07	702535	5e-34	C07	4545554	1e-19	P07	1156846	2e-22	AA	BB	BB	BB	BB	BB	BB	AA	AA	BB	AA	AA	AA	BB	BB	AA	BB	AA	AA	BB	AA	BB	AA	BB	AA	BB	BB	AA	AA	AA	AA
s226028	7	8.522	Sme2.5_04684.1	66829	41110	7e-68	E07	sb26	729439	NS	NS	NS	NS	NS	NS	NS	NS	NS	AA	BB	BB	BB	BB	BB	BB	AA	AA	BB	AA	AA	AA	BB	BB	AA	BB	AA	AA	BB	AA	BB	AA	BB	BB	BB	BB	AA	AA	AA	AA
s256902	7	12.058	Sme2.5_00016.1	302642	246002	7e-68	E07	sb26	397973	T07	518997	1e-34	C07	7595886	3e-26	P07	864062	6e-43	AA	BB	BB	BB	BB	BB	BB	AA	BB	BB	BB	AA	AA	BB	BB	AA	BB	AA	AA	BB	AA	BB	AA	BB	AA	BB	BB	AA	AA	AA	AA
s22830	7	12.801	Sme2.5_05937.1	42587	29952	3e-66	E07	sb26	538864	NS	NS	NS	C07	7470479	2e-47	P07	888986	3e-51	AA	BB	BB	BB	BB	BB	BB	AA	BB	BB	BB	AA	AA	BB	BB	AA	AA	AA	AA	BB	AA	BB	AA	BB	AA	BB	BB	AA	AA	AA	AA
s149247	7	13.281	Sme2.5_01023.1	121766	58641	1e-64	E07	sb26	153781	T07	165250	3e-46	C07	8890738	6e-43	P07	405963	3e-51	AA	BB	BB	BB	BB	BB	BB	AA	BB	BB	BB	AA	AA	BB	BB	AA	AA	AA	AA	BB	AA	BB	AA	BB	AA	BB	BB	AA	AA	AA	AA
s213203	7	13.637	Sme2.5_04764.1	47039	22222	7e-68	E07	sb26	217917	NS	NS	NS	NS	NS	NS	P07	480602	1e-40	AA	BB	BB	BB	BB	BB	BB	AA	BB	BB	BB	AA	AA	BB	BB	AA	AA	AA	AA	BB	AA	BB	AA	BB	BB	BB	BB	AA	AA	AA	AA
s50690	7	14.213	Sme2.5_00269.1	170996	130077	3e-66	E07	sb26	1881913	NS	NS	NS	NS	NS	NS	NS	NS	NS	AA	BB	BB	BB	BB	BB	BB	AA	BB	BB	BB	AA	AA	BB	BB	AA	AA	AA	AA	BB	AA	BB	AA	BB	AA	BB	BB	AA	AA	AA	AA
s305697	7	15.728	Sme2.5_01358.1	94653	28486	3e-66	E07	sb26	2090557	NS	NS	NS	C07	15749868	2e-48	P07	3338889	6e-53	AA	BB	BB	BB	BB	BB	BB	AA	BB	BB	BB	AA	AA	BB	BB	AA	AA	AA	AA	BB	BB	BB	AA	BB	AA	BB	BB	AA	AA	AA	AA
s183518	7	18.696	Sme2.5_01358.1	94653	6100	3e-66	E07	sb26	2090557	T07	2127671	3e-56	NS	NS	NS	NS	NS	NS	AA	BB	BB	BB	BB	BB	BB	AA	BB	BB	BB	AA	AA	BB	BB	AA	AA	AA	AA	BB	BB	BB	AA	BB	AA	BB	AA	AA	AA	AA	AA
s55320	7	22.773	Sme2.5_04759.1	74853	61374	7e-68	NS	NS	NS	NS	NS	NS	NS	NS	NS	NS	NS	NS	AA	BB	BB	BB	BB	BB	BB	AA	BB	BB	BB	AA	AA	BB	BB	AA	AA	AA	AA	BB	BB	BB	AA	BB	BB	BB	AA	AA	AA	AA	AA
s30673	7	23.347	Sme2.5_04521.1	50845	41121	7e-68	E07	sb26	2432654	T07	2445407	9e-37	NS	NS	NS	P07	3895506	2e-42	AA	BB	BB	BB	BB	BB	BB	AA	BB	BB	BB	AA	AA	BB	BB	AA	AA	AA	AA	BB	BB	BB	AA	BB	BB	BB	AA	AA	AA	AA	AA
s66654	7	24.483	Sme2.5_04759.1	74853	61557	7e-68	NS	NS	NS	NS	NS	NS	NS	NS	NS	NS	NS	NS	AA	BB	BB	BB	BB	BB	BB	AA	BB	BB	BB	AA	AA	BB	BB	AA	AA	AA	AA	BB	BB	BB	AA	BB	BB	BB	AA	AA	AA	AA	AA
s268880	7	25.513	Sme2.5_01447.1	179840	93934	1e-64	E07	sb26	2667672	T07	2674721	3e-46	C07	24112539	4e-50	P07	4192634	1e-49	AA	BB	BB	BB	BB	BB	BB	AA	BB	BB	BB	AA	AA	BB	BB	AA	AA	AA	AA	BB	BB	BB	AA	BB	BB	BB	AA	AA	AA	AA	AA
s65119	7	26.645	Sme2.5_01404.1	133891	105645	7e-68	E04	sb17	413356	NS	NS	NS	NS	NS	NS	NS	NS	NS	AA	BB	BB	AA	BB	BB	AA	AA	BB	BB	BB	AA	AA	BB	BB	AA	AA	AA	AA	BB	BB	BB	AA	BB	BB	BB	AA	AA	AA	AA	AA
s4994	7	27.019	Sme2.5_01447.1	179840	90553	3e-66	E07	sb26	2667672	NS	NS	NS	NS	NS	NS	NS	NS	NS	AA	BB	BB	AA	BB	BB	AA	AA	BB	BB	BB	AA	AA	BB	BB	AA	AA	AA	AA	BB	BB	BB	AA	BB	BB	BB	AA	AA	AA	AA	AA
s56310	7	27.288	Sme2.5_01447.1	179840	90756	3e-66	E07	sb26	2667672	NS	NS	NS	NS	NS	NS	NS	NS	NS	AA	BB	BB	AA	BB	BB	AA	AA	BB	BB	BB	AA	AA	BB	BB	AA	AA	AA	AA	BB	BB	BB	AA	BB	BB	BB	AA	AA	AA	AA	AA
s292746	7	27.703	Sme2.5_01849.1	82685	30672	3e-66	E02	sb04	31493587	NS	NS	NS	NS	NS	NS	NS	NS	NS	AA	BB	BB	AA	BB	BB	AA	AA	BB	BB	BB	AA	AA	BB	BB	AA	AA	AA	AA	BB	BB	BB	AA	BB	BB	BB	AA	AA	AA	AA	AA
s85191	7	27.933	Sme2.5_01849.1	82685	32994	3e-66	E02	sb04	31493587	NS	NS	NS	NS	NS	NS	NS	NS	NS	AA	BB	BB	AA	BB	BB	AA	AA	BB	BB	BB	AA	AA	BB	BB	AA	AA	AA	AA	BB	BB	BB	AA	BB	BB	BB	AA	AA	AA	AA	AA
s303699	7	28.978	Sme2.5_13500.1	13289	6876	1e-64	E07	sb26	2946266	T07	2946278	5e-39	C07	32381217	5e-39	NS	NS	NS	AA	BB	BB	AA	BB	BB	AA	AA	BB	BB	BB	AA	AA	BB	BB	AA	AA	AA	AA	BB	BB	BB	AA	BB	BB	BB	AA	AA	AA	AA	AA
s149707	7	29.794	Sme2.5_03889.1	65180	37661	7e-68	E07	sb26	2980109	T07	2976817	3e-46	C07	39402830	3e-36	P07	4623531	1e-44	AA	BB	BB	AA	BB	BB	AA	AA	BB	BB	BB	AA	AA	BB	BB	AA	AA	AA	AA	BB	BB	BB	AA	BB	BB	BB	AA	AA	AA	AA	AA
s170221	7	31.027	Sme2.5_09833.1	36179	22810	7e-68	E07	sb27	3568937	NS	NS	NS	NS	NS	NS	P07	5971516	4e-40	AA	BB	BB	AA	BB	BB	AA	AA	BB	BB	BB	AA	AA	BB	BB	AA	AA	AA	AA	BB	BB	BB	AA	BB	BB	BB	AA	AA	AA	AA	AA
s81895	7	31.391	Sme2.5_09833.1	36179	21832	7e-68	E07	sb27	3568937	NS	NS	NS	NS	NS	NS	NS	NS	NS	AA	BB	BB	AA	BB	BB	AA	AA	BB	BB	BB	AA	AA	BB	BB	AA	AA	AA	AA	BB	BB	BB	AA	BB	BB	BB	AA	AA	AA	AA	AA
s305119	7	31.656	Sme2.5_09833.1	36179	23373	7e-68	E07	sb27	3568937	T07	3566275	4e-55	NS	NS	NS	P07	5972081	3e-55	AA	BB	BB	AA	BB	BB	AA	AA	BB	BB	BB	AA	AA	AA	BB	AA	AA	AA	AA	BB	BB	BB	AA	BB	BB	BB	AA	AA	AA	AA	AA
s11891	7	31.864	Sme2.5_09833.1	36179	21682	7e-68	E07	sb27	3568937	NS	NS	NS	NS	NS	NS	NS	NS	NS	AA	BB	BB	AA	BB	BB	AA	AA	BB	BB	BB	AA	AA	AA	BB	AA	AA	AA	AA	BB	BB	BB	AA	BB	BB	BB	AA	AA	AA	AA	AA
s269947	7	32.244	Sme2.5_03608.1	57986	31812	3e-66	E07	sb27	3695570	NS	NS	NS	NS	NS	NS	P07	6335636	5e-29	AA	BB	BB	AA	BB	BB	AA	AA	BB	BB	BB	AA	AA	BB	BB	AA	AA	AA	AA	BB	BB	BB	AA	BB	BB	BB	AA	AA	AA	AA	AA
s81413	7	32.886	Sme2.5_11838.1	16476	16413	3e-61	NS	NS	NS	NS	NS	NS	NS	NS	NS	NS	NS	NS	AA	BB	BB	AA	BB	BB	AA	AA	BB	BB	BB	AA	AA	BB	BB	AA	AA	AA	AA	BB	BB	BB	AA	BB	BB	BB	AA	AA	AA	BB	AA
s154244	7	33.321	Sme2.5_03608.1	57986	20875	3e-66	E07	sb27	3695570	NS	NS	NS	NS	NS	NS	NS	NS	NS	AA	BB	BB	AA	BB	BB	AA	AA	BB	BB	BB	AA	AA	AA	BB	AA	AA	AA	AA	BB	BB	BB	AA	BB	BB	BB	AA	AA	AA	BB	AA
s178153	7	36.896	Sme2.5_28815.1	2024	1842	7e-68	NS	NS	NS	NS	NS	NS	NS	NS	NS	NS	NS	NS	AA	BB	BB	AA	AA	BB	AA	AA	BB	BB	BB	AA	AA	AA	BB	AA	AA	AA	AA	BB	BB	BB	AA	BB	BB	BB	AA	AA	AA	BB	AA
s228729	7	37.409	Sme2.5_11799.1	16592	6288	1e-59	NS	NS	NS	NS	NS	NS	NS	NS	NS	NS	NS	NS	AA	BB	BB	AA	AA	BB	AA	AA	BB	BB	BB	AA	AA	AA	BB	AA	AA	AA	AA	BB	BB	BB	AA	BB	BB	BB	AA	AA	AA	BB	AA
s150773	7	37.72	Sme2.5_11799.1	16592	6142	7e-63	NS	NS	NS	NS	NS	NS	NS	NS	NS	NS	NS	NS	AA	BB	BB	AA	AA	BB	AA	AA	BB	BB	BB	AA	AA	AA	BB	AA	AA	AA	AA	BB	BB	BB	AA	BB	BB	BB	AA	AA	AA	BB	AA
s135809	7	38.565	Sme2.5_17660.1	7727	4026	1e-54	NS	NS	NS	NS	NS	NS	NS	NS	NS	NS	NS	NS	AA	BB	BB	AA	AA	BB	AA	AA	BB	BB	BB	AA	AA	AA	BB	AA	AA	AA	AA	BB	BB	BB	AA	BB	BB	BB	AA	AA	AA	BB	AA
s126071	7	39.578	Sme2.5_09956.1	23725	14788	3e-66	E07	sb27	49297274	NS	NS	NS	NS	NS	NS	NS	NS	NS	AA	BB	BB	AA	AA	BB	AA	AA	BB	BB	BB	AA	AA	AA	BB	AA	AA	AA	AA	BB	BB	BB	AA	BB	BB	BB	AA	AA	AA	BB	AA
s66234	7	39.913	Sme2.5_03658.1	57401	53990	3e-66	E07	sb27	47060235	NS	NS	NS	NS	NS	NS	P01	36003177	3e-41	AA	BB	BB	AA	AA	BB	AA	AA	BB	BB	BB	AA	AA	AA	BB	AA	AA	AA	AA	BB	BB	BB	AA	BB	BB	BB	AA	AA	AA	BB	AA
s141716	7	40.758	Sme2.5_01901.1	100773	4689	3e-66	E07	sb27	52336020	NS	NS	NS	NS	NS	NS	NS	NS	NS	AA	BB	BB	AA	AA	BB	AA	AA	BB	BB	BB	AA	AA	AA	BB	AA	AA	AA	AA	BB	AA	BB	AA	BB	BB	BB	AA	AA	AA	BB	AA
s145698	7	41.067	Sme2.5_01901.1	100773	4870	3e-66	E07	sb27	52336020	NS	NS	NS	NS	NS	NS	NS	NS	NS	AA	BB	BB	AA	AA	BB	AA	AA	BB	BB	BB	AA	AA	AA	BB	AA	AA	AA	AA	BB	AA	BB	AA	BB	BB	BB	AA	AA	AA	BB	AA
s272460	7	41.574	Sme2.5_12161.1	15819	7448	1e-64	E07	sb27	54093912	NS	NS	NS	NS	NS	NS	NS	NS	NS	AA	BB	BB	AA	AA	BB	AA	AA	BB	BB	BB	AA	AA	AA	BB	AA	AA	AA	AA	BB	AA	BB	AA	BB	BB	BB	AA	AA	AA	BB	AA
s68156	7	41.808	Sme2.5_11735.1	16722	9761	3e-66	E07	sb27	54247156	NS	NS	NS	NS	NS	NS	NS	NS	NS	AA	BB	BB	AA	AA	BB	AA	AA	BB	BB	BB	AA	AA	AA	BB	AA	AA	AA	AA	BB	AA	BB	AA	BB	BB	BB	AA	AA	AA	BB	AA
s179207	7	42.197	Sme2.5_07791.1	28109	21388	3e-66	E07	sb27	54829203	T07	57489680	5e-49	NS	NS	NS	P07	42070623	3e-56	AA	BB	BB	AA	AA	BB	AA	AA	BB	BB	BB	AA	AA	AA	BB	AA	AA	AA	AA	BB	AA	BB	AA	BB	BB	BB	AA	AA	AA	BB	AA
s27729	7	42.655	Sme2.5_14070.1	12354	1898	7e-63	E09	sb35	62882439	NS	NS	NS	NS	NS	NS	NS	NS	NS	AA	BB	BB	AA	AA	BB	AA	AA	BB	BB	BB	AA	AA	AA	BB	AA	AA	AA	AA	BB	AA	BB	AA	BB	BB	BB	AA	AA	AA	BB	AA
s58850	7	45.677	Sme2.5_02847.1	66751	52436	7e-68	E07	sb27	55300232	T07	57974075	7e-63	C07	116649368	1e-65	P07	42702355	1e-59	AA	BB	AA	AA	AA	BB	AA	AA	BB	BB	BB	AA	AA	BB	BB	AA	BB	AA	AA	BB	AA	BB	AA	BB	BB	BB	BB	AA	AA	BB	AA
s65283	7	46.647	Sme2.5_01792.1	111782	21793	3e-66	E07	sb27	55779484	NS	NS	NS	NS	NS	NS	NS	NS	NS	AA	BB	AA	AA	AA	BB	AA	AA	BB	BB	BB	AA	AA	BB	BB	AA	BB	AA	AA	BB	AA	BB	AA	BB	BB	BB	BB	AA	AA	BB	AA
s301625	7	47.624	Sme2.5_02238.1	75546	8797	7e-68	E07	sb27	55997473	NS	NS	NS	NS	NS	NS	NS	NS	NS	AA	BB	BB	AA	AA	BB	AA	AA	BB	BB	BB	BB	BB	BB	BB	AA	BB	AA	AA	BB	AA	BB	AA	BB	BB	BB	BB	AA	AA	BB	AA
s204004	7	47.911	Sme2.5_02238.1	75546	32500	7e-68	E07	sb27	55997473	NS	NS	NS	NS	NS	NS	NS	NS	NS	AA	BB	BB	AA	AA	BB	AA	AA	BB	BB	BB	BB	BB	BB	BB	AA	BB	AA	AA	BB	AA	BB	AA	BB	BB	BB	BB	AA	AA	BB	AA
s269344	7	48.851	Sme2.5_01826.1	83182	70169	7e-68	E07	sb27	56157088	NS	NS	NS	NS	NS	NS	NS	NS	NS	AA	BB	AA	AA	AA	BB	AA	AA	BB	BB	BB	BB	BB	BB	BB	AA	BB	AA	AA	BB	AA	BB	AA	BB	BB	BB	BB	AA	AA	BB	AA
s266180	7	49.027	Sme2.5_01826.1	83182	62559	4e-60	E07	sb27	56157088	T07	58893573	7e-38	NS	NS	NS	P07	44212862	1e-30	AA	BB	AA	AA	AA	BB	AA	AA	BB	BB	BB	BB	BB	BB	BB	AA	BB	AA	AA	BB	AA	BB	AA	BB	BB	BB	BB	AA	AA	BB	AA
s266609	7	49.518	Sme2.5_15046.1	10896	4295	3e-61	NS	NS	NS	NS	NS	NS	NS	NS	NS	NS	NS	NS	AA	BB	AA	AA	AA	BB	AA	AA	BB	BB	BB	BB	BB	BB	BB	AA	BB	AA	AA	BB	AA	BB	AA	BB	BB	BB	BB	AA	AA	BB	AA
s108379	7	50.193	Sme2.5_14868.1	13874	436	1e-64	NS	NS	NS	NS	NS	NS	NS	NS	NS	NS	NS	NS	AA	BB	AA	AA	AA	BB	AA	AA	BB	BB	BB	BB	BB	BB	BB	AA	BB	AA	AA	BB	AA	BB	AA	BB	BB	BB	BB	AA	AA	BB	AA
s258920	7	52.927	Sme2.5_03277.1	61480	5850	7e-68	E07	sb29	58046633	NS	NS	NS	NS	NS	NS	NS	NS	NS	BB	BB	AA	AA	AA	BB	AA	AA	BB	BB	BB	BB	BB	BB	BB	AA	BB	AA	AA	BB	AA	AA	AA	BB	BB	BB	BB	AA	AA	BB	AA
s186710	7	53.254	Sme2.5_15721.1	9949	9578	7e-68	NS	NS	NS	NS	NS	NS	NS	NS	NS	NS	NS	NS	BB	BB	AA	AA	AA	BB	AA	AA	BB	BB	BB	BB	BB	BB	BB	AA	BB	AA	AA	BB	AA	AA	AA	BB	BB	BB	BB	AA	AA	BB	AA
s282482	7	53.547	Sme2.5_01766.1	84523	63715	7e-68	E07	sb29	58141179	NS	NS	NS	C09	64885536	8e-22	NS	NS	NS	BB	BB	AA	AA	AA	BB	AA	AA	BB	BB	BB	BB	BB	BB	BB	AA	BB	AA	AA	BB	AA	AA	AA	BB	BB	BB	BB	AA	AA	BB	AA
s215842	7	53.706	Sme2.5_15721.1	9949	9722	7e-68	NS	NS	NS	NS	NS	NS	NS	NS	NS	NS	NS	NS	BB	BB	AA	AA	AA	BB	AA	AA	BB	BB	BB	BB	BB	BB	BB	AA	BB	AA	AA	BB	AA	AA	AA	BB	BB	BB	BB	AA	AA	BB	AA
s138544	7	54.119	Sme2.5_03277.1	61480	3185	7e-68	E07	sb29	58046633	NS	NS	NS	NS	NS	NS	NS	NS	NS	BB	BB	AA	AA	AA	BB	AA	AA	BB	BB	BB	BB	BB	BB	BB	AA	BB	AA	AA	BB	AA	AA	AA	BB	BB	BB	BB	AA	AA	BB	AA
s238095	7	54.229	Sme2.5_08324.1	42893	21584	7e-68	E07	sb29	58428745	T07	61111559	1e-54	NS	NS	NS	P07	47303092	3e-56	BB	BB	AA	AA	AA	BB	AA	AA	BB	BB	BB	BB	BB	BB	BB	AA	BB	AA	AA	BB	AA	AA	AA	BB	BB	BB	BB	AA	AA	BB	AA
s15530	7	54.474	Sme2.5_07383.1	29683	11254	7e-68	E07	sb29	58394823	NS	NS	NS	NS	NS	NS	NS	NS	NS	BB	BB	AA	AA	AA	BB	AA	AA	BB	BB	BB	BB	BB	BB	BB	AA	BB	AA	AA	BB	AA	AA	AA	BB	BB	BB	BB	AA	AA	BB	AA
s20414	7	54.773	Sme2.5_25302.1	2704	856	3e-66	NS	NS	NS	NS	NS	NS	NS	NS	NS	NS	NS	NS	BB	BB	AA	AA	AA	BB	AA	AA	BB	BB	BB	BB	BB	BB	BB	AA	BB	AA	AA	BB	AA	AA	AA	BB	BB	BB	BB	AA	AA	BB	AA
s113789	7	55.199	Sme2.5_06085.1	62513	44576	7e-68	E07	sb29	58651821	T07	61326881	9e-52	C07	198340744	1e-50	P07	47551054	2e-53	BB	BB	AA	AA	AA	BB	AA	AA	BB	BB	BB	BB	BB	BB	BB	AA	BB	AA	AA	BB	AA	AA	AA	BB	BB	BB	BB	AA	AA	BB	AA
s263782	7	55.496	Sme2.5_06085.1	62513	45643	7e-68	E07	sb29	58651821	NS	NS	NS	NS	NS	NS	NS	NS	NS	BB	BB	AA	AA	AA	BB	AA	AA	BB	BB	BB	BB	BB	BB	BB	AA	BB	AA	AA	BB	AA	AA	AA	BB	BB	BB	BB	AA	AA	BB	AA
s172650	7	55.874	Sme2.5_12605.1	14935	10872	5e-59	NS	NS	NS	NS	NS	NS	NS	NS	NS	NS	NS	NS	BB	BB	AA	AA	AA	BB	AA	AA	BB	BB	BB	BB	BB	BB	BB	AA	BB	AA	AA	BB	AA	AA	AA	BB	BB	BB	BB	AA	AA	BB	AA
s80773	7	56.169	Sme2.5_12257.1	15641	534	3e-56	NS	NS	NS	NS	NS	NS	NS	NS	NS	NS	NS	NS	BB	BB	AA	AA	AA	BB	AA	AA	BB	BB	BB	BB	BB	BB	BB	AA	BB	AA	AA	BB	AA	AA	AA	BB	BB	BB	BB	AA	AA	BB	AA
s81298	7	61.467	Sme2.5_07178.1	30580	1542	3e-66	E07	sb29	59032307	NS	NS	NS	NS	NS	NS	NS	NS	NS	BB	BB	AA	AA	AA	BB	AA	BB	BB	BB	BB	BB	BB	BB	BB	AA	BB	AA	AA	BB	AA	AA	AA	BB	BB	BB	BB	AA	AA	BB	AA
s19990	7	62.762	Sme2.5_15648.1	25529	3371	7e-38	E07	sb29	60265237	NS	NS	NS	NS	NS	NS	NS	NS	NS	BB	BB	AA	AA	AA	BB	AA	BB	BB	BB	BB	BB	BB	BB	BB	AA	BB	AA	AA	BB	AA	AA	AA	BB	BB	BB	BB	AA	AA	BB	AA
s254986	7	63.466	NS	NS	NS	NS	NS	NS	NS	NS	NS	NS	NS	NS	NS	NS	NS	NS	BB	BB	AA	AA	AA	BB	AA	BB	BB	BB	BB	BB	BB	BB	BB	AA	BB	AA	AA	BB	AA	AA	AA	BB	BB	BB	BB	AA	AA	BB	AA
s112691	7	63.927	Sme2.5_24391.1	3226	1028	3e-66	E07	sb29	59891200	NS	NS	NS	NS	NS	NS	P07	48947699	8e-32	BB	BB	AA	AA	AA	BB	AA	BB	BB	BB	BB	BB	BB	BB	BB	AA	BB	AA	AA	BB	AA	AA	AA	BB	BB	BB	BB	AA	AA	BB	AA
s117568	7	64.161	Sme2.5_02447.1	72244	28985	1e-65	E07	sb29	59780866	NS	NS	NS	NS	NS	NS	NS	NS	NS	BB	BB	AA	AA	AA	BB	AA	BB	BB	BB	BB	BB	BB	BB	BB	AA	BB	AA	AA	BB	AA	AA	AA	BB	BB	BB	BB	AA	AA	BB	AA
s234336	7	64.707	Sme2.5_04588.1	48682	23443	1e-64	E07	sb29	59896796	NS	NS	NS	NS	NS	NS	NS	NS	NS	BB	BB	AA	AA	AA	BB	AA	BB	BB	BB	BB	BB	BB	BB	BB	AA	BB	AA	AA	BB	AA	AA	AA	BB	BB	BB	BB	AA	AA	BB	AA
s301689	7	64.961	Sme2.5_00165.1	183828	179391	3e-66	E07	sb29	59536891	T07	62256590	1e-59	C07	209011862	2e-57	P07	49371797	3e-56	BB	BB	AA	AA	AA	BB	AA	BB	BB	BB	BB	BB	BB	BB	BB	AA	BB	AA	AA	BB	AA	AA	AA	BB	BB	BB	BB	AA	AA	BB	AA
s308879	7	65.495	Sme2.5_00165.1	183828	140678	3e-66	E07	sb29	59536891	T07	62215053	4e-30	NS	NS	NS	NS	NS	NS	BB	BB	AA	AA	AA	BB	AA	BB	BB	BB	BB	BB	BB	BB	BB	AA	BB	AA	AA	BB	AA	AA	AA	BB	BB	BB	BB	AA	AA	BB	AA
s237168	7	66.271	Sme2.5_00165.1	183828	33453	7e-68	E07	sb29	59536891	T07	62110326	3e-31	NS	NS	NS	P07	49660680	2e-43	BB	BB	AA	AA	AA	BB	AA	BB	BB	BB	BB	BB	BB	BB	BB	AA	BB	AA	AA	BB	AA	AA	AA	BB	BB	BB	BB	AA	AA	BB	AA
s114748	7	70.117	Sme2.5_13557.1	33535	2568	7e-58	E07	sb29	60921932	T07	63597919	3e-36	C07	218676913	5e-19	NS	NS	NS	BB	BB	AA	AA	AA	BB	AA	BB	BB	BB	BB	AA	BB	BB	BB	AA	BB	AA	AA	BB	BB	AA	AA	BB	BB	BB	BB	AA	AA	BB	AA
s145733	7	70.662	Sme2.5_01314.1	100447	10276	3e-66	E07	sb29	60968288	T07	63632963	3e-51	NS	NS	NS	P07	50754224	1e-54	BB	BB	AA	AA	AA	BB	AA	BB	BB	BB	BB	AA	BB	BB	BB	AA	BB	AA	AA	BB	BB	AA	AA	BB	BB	BB	BB	AA	AA	BB	AA
s253042	7	71.139	Sme2.5_13802.1	23543	23280	3e-66	E09	sb35	19260992	NS	NS	NS	NS	NS	NS	NS	NS	NS	BB	BB	AA	AA	AA	BB	AA	BB	BB	BB	BB	AA	BB	BB	BB	AA	BB	AA	AA	BB	BB	AA	AA	BB	BB	BB	BB	AA	AA	BB	AA
s199727	7	71.688	Sme2.5_00135.1	224194	138755	3e-66	E07	sb29	61123863	T07	63852764	5e-34	NS	NS	NS	P07	51039776	2e-33	BB	BB	AA	AA	AA	BB	AA	BB	BB	BB	BB	AA	BB	BB	BB	AA	BB	AA	AA	BB	BB	AA	AA	BB	BB	BB	BB	AA	AA	BB	AA
s175408	7	74.125	Sme2.5_00367.1	149545	125941	3e-66	E07	sb29	61432923	T07	64067330	3e-41	NS	NS	NS	NS	NS	NS	BB	BB	AA	AA	AA	BB	AA	AA	BB	BB	BB	AA	BB	BB	BB	AA	BB	AA	AA	AA	BB	AA	AA	BB	BB	BB	BB	AA	AA	BB	AA
s145708	7	74.608	Sme2.5_00367.1	149545	83060	7e-68	E07	sb29	61432923	T07	64104866	1e-54	C07	217728934	5e-64	P07	51224838	6e-58	BB	BB	AA	AA	AA	BB	AA	AA	BB	BB	BB	AA	BB	BB	BB	AA	BB	AA	AA	AA	BB	AA	AA	BB	BB	BB	BB	AA	AA	BB	AA
s183646	7	75.463	Sme2.5_00145.1	189797	131004	3e-66	E07	sb29	61783222	NS	NS	NS	NS	NS	NS	P07	51864411	3e-36	BB	BB	AA	AA	AA	BB	AA	AA	BB	BB	BB	AA	BB	BB	BB	AA	BB	AA	AA	AA	BB	AA	AA	BB	BB	BB	BB	AA	AA	BB	AA
s315696	7	76.305	Sme2.5_04996.1	45148	29929	7e-68	E07	sb29	62166084	NS	NS	NS	NS	NS	NS	NS	NS	NS	BB	BB	AA	AA	AA	BB	AA	AA	BB	BB	BB	AA	BB	BB	BB	AA	BB	AA	AA	AA	BB	AA	AA	BB	BB	BB	BB	AA	AA	BB	AA
s249213	7	78.322	Sme2.5_00729.1	120924	107427	7e-68	E07	sb29	62278839	NS	NS	NS	NS	NS	NS	NS	NS	NS	BB	BB	AA	AA	AA	BB	AA	AA	BB	BB	BB	AA	BB	BB	BB	AA	BB	AA	AA	AA	BB	BB	AA	BB	BB	BB	BB	AA	AA	BB	AA
s299590	7	81.477	Sme2.5_00017.1	374084	216692	3e-66	E07	sb29	62941412	T07	65671662	3e-51	C07	224234688	8e-47	P07	53159381	1e-54	BB	BB	AA	AA	AA	BB	AA	AA	AA	BB	AA	AA	AA	BB	BB	AA	BB	AA	AA	AA	BB	BB	AA	BB	BB	BB	BB	AA	AA	BB	AA
s156146	7	85.504	Sme2.5_18719.1	7394	7073	1e-55	E10	sb36	2067455	NS	NS	NS	NS	NS	NS	NS	NS	NS	AA	BB	AA	AA	AA	BB	AA	AA	AA	BB	AA	AA	AA	BB	BB	AA	BB	AA	AA	AA	BB	BB	AA	BB	BB	BB	BB	AA	AA	BB	BB
s171534	7	85.794	Sme2.5_06126.1	36791	10887	7e-68	E07	sb29	63082484	NS	NS	NS	NS	NS	NS	NS	NS	NS	AA	BB	AA	AA	AA	BB	AA	AA	AA	BB	AA	AA	AA	BB	BB	AA	BB	AA	AA	AA	BB	BB	AA	BB	BB	BB	BB	AA	AA	BB	BB
s171873	7	88.121	Sme2.5_00236.1	166416	23715	2e-43	E07	sb29	63517263	NS	NS	NS	NS	NS	NS	NS	NS	NS	AA	BB	AA	AA	AA	BB	AA	AA	AA	BB	AA	AA	AA	BB	BB	AA	BB	AA	AA	AA	BB	BB	AA	BB	BB	BB	BB	AA	AA	BB	BB
s3191	7	88.426	Sme2.5_00769.1	118364	3263	3e-66	E07	sb29	63234140	NS	NS	NS	NS	NS	NS	NS	NS	NS	AA	BB	AA	AA	AA	BB	AA	AA	AA	BB	AA	AA	AA	BB	BB	AA	BB	AA	AA	AA	BB	BB	AA	BB	BB	BB	BB	AA	AA	BB	BB
s295866	7	88.976	Sme2.5_00098.1	227076	149825	3e-66	E07	sb29	64024437	NS	NS	NS	NS	NS	NS	NS	NS	NS	AA	BB	AA	AA	AA	BB	AA	AA	AA	BB	AA	AA	AA	BB	BB	AA	BB	AA	AA	AA	BB	BB	AA	BB	BB	BB	BB	AA	AA	BB	BB
s155630	7	89.311	Sme2.5_06855.1	31893	28643	7e-68	E07	sb29	63717677	T07	66481550	3e-46	C07	228095020	2e-52	P07	54541129	1e-54	AA	BB	AA	AA	AA	BB	AA	AA	AA	BB	AA	AA	AA	BB	BB	AA	BB	AA	AA	AA	BB	BB	AA	BB	BB	BB	BB	AA	AA	BB	BB
s89305	7	90.998	Sme2.5_01027.1	141088	53041	3e-66	E07	sb29	64157996	T07	66944844	3e-41	NS	NS	NS	NS	NS	NS	AA	BB	AA	AA	AA	BB	AA	AA	AA	BB	AA	AA	AA	BB	BB	AA	BB	AA	AA	AA	BB	BB	AA	BB	BB	BB	BB	AA	AA	BB	BB
s65038	7	91.565	Sme2.5_01027.1	141088	53276	3e-66	E07	sb29	64157996	NS	NS	NS	NS	NS	NS	NS	NS	NS	AA	BB	AA	AA	AA	BB	AA	AA	AA	BB	AA	AA	AA	BB	BB	AA	BB	AA	AA	AA	BB	BB	AA	BB	BB	AA	BB	AA	AA	BB	BB
s109150	7	91.982	Sme2.5_00100.1	208623	152311	3e-66	E07	sb29	64308652	T07	67049600	9e-22	C07	228834233	4e-40	P07	55278091	8e-27	AA	BB	AA	AA	AA	BB	AA	AA	AA	BB	AA	AA	AA	BB	BB	AA	BB	AA	AA	AA	BB	BB	AA	BB	BB	BB	BB	AA	AA	BB	BB
s250424	7	94.435	Sme2.5_01077.1	160715	80349	3e-66	E07	sb29	64904488	T07	67710103	3e-61	C07	230444790	5e-49	P07	56268391	6e-58	AA	BB	AA	AA	AA	BB	AA	AA	AA	BB	AA	AA	AA	BB	BB	AA	BB	AA	AA	AA	BB	BB	AA	BB	BB	BB	BB	AA	AA	BB	BB
s23888	8	0	Sme2.5_15592.1	10125	7266	1e-64	NS	NS	NS	NS	NS	NS	NS	NS	NS	NS	NS	NS	BB	AA	BB	AA	AA	AA	AA	AA	BB	AA	BB	AA	BB	AA	BB	BB	BB	BB	AA	BB	BB	AA	BB	AA	AA	AA	BB	BB	AA	AA	AA
s212102	8	0.249	Sme2.5_15592.1	10125	7450	1e-64	NS	NS	NS	NS	NS	NS	NS	NS	NS	NS	NS	NS	BB	AA	BB	AA	AA	AA	AA	AA	BB	AA	BB	AA	BB	AA	BB	BB	BB	BB	AA	BB	BB	AA	BB	AA	AA	AA	BB	BB	AA	AA	AA
s302255	8	0.898	Sme2.5_15592.1	10125	7266	1e-59	NS	NS	NS	NS	NS	NS	NS	NS	NS	NS	NS	NS	BB	AA	BB	AA	AA	AA	AA	AA	BB	AA	BB	AA	BB	AA	BB	BB	BB	BB	AA	BB	BB	AA	BB	AA	AA	AA	BB	BB	AA	AA	AA
s118498	8	1.124	Sme2.5_00058.1	239346	131790	7e-68	E12	sb55inv	49938180	NS	NS	NS	NS	NS	NS	NS	NS	NS	BB	AA	BB	AA	AA	AA	AA	AA	BB	AA	BB	AA	BB	AA	BB	BB	BB	BB	AA	BB	BB	AA	BB	AA	AA	AA	BB	BB	AA	AA	AA
s305195	8	1.781	Sme2.5_00250.1	162833	18856	7e-68	E08	sb30inv	2298345	T08	2149840	1e-45	C01	269404711	2e-47	P08	269019	5e-49	BB	AA	BB	AA	AA	AA	AA	AA	BB	AA	BB	AA	BB	AA	BB	BB	AA	BB	AA	BB	BB	AA	BB	AA	AA	AA	BB	BB	AA	AA	AA
s313456	8	2.021	Sme2.5_00250.1	162833	35389	7e-68	E08	sb30inv	2298345	T08	2194501	5e-34	NS	NS	NS	P08	220061	2e-32	BB	AA	BB	AA	AA	AA	AA	AA	BB	AA	BB	AA	BB	AA	BB	BB	AA	BB	AA	BB	BB	AA	BB	AA	AA	AA	BB	BB	AA	AA	AA
s206335	8	2.807	Sme2.5_00250.1	162833	59007	7e-68	E08	sb30inv	2298345	NS	NS	NS	NS	NS	NS	P08	146953	8e-32	BB	AA	BB	AA	AA	AA	AA	AA	BB	AA	BB	AA	BB	AA	BB	BB	AA	BB	AA	BB	BB	AA	BB	AA	AA	AA	BB	BB	AA	AA	AA
s98340	8	7.567	Sme2.5_03623.1	57805	20958	2e-63	E08	sb30inv	2561454	NS	NS	NS	NS	NS	NS	NS	NS	NS	BB	AA	BB	AA	AA	AA	AA	AA	BB	AA	BB	AA	BB	AA	BB	BB	AA	BB	AA	BB	BB	AA	BB	AA	AA	AA	BB	BB	AA	AA	AA
s43832	8	8.135	Sme2.5_00013.1	312900	206569	7e-68	E08	sb30inv	2684843	NS	NS	NS	C03	6766311	2e-37	NS	NS	NS	AA	AA	BB	AA	AA	AA	AA	AA	BB	AA	BB	AA	BB	AA	BB	BB	AA	BB	AA	BB	BB	AA	BB	AA	AA	AA	BB	BB	AA	AA	AA
s98545	8	8.502	Sme2.5_00013.1	312900	66610	3e-66	E08	sb30inv	2684843	T08	2833524	3e-61	C01	272341444	2e-57	P08	5288587	1e-64	AA	AA	BB	AA	AA	AA	AA	AA	BB	AA	BB	AA	BB	AA	BB	BB	AA	BB	AA	BB	BB	AA	BB	AA	AA	AA	BB	BB	AA	AA	AA
s166672	8	8.906	Sme2.5_00013.1	312900	195990	3e-66	E08	sb30inv	2684843	T08	2705421	3e-46	NS	NS	NS	P08	5068332	6e-48	AA	AA	BB	AA	AA	AA	AA	AA	BB	AA	BB	AA	BB	AA	BB	BB	AA	BB	AA	BB	BB	AA	BB	AA	AA	AA	BB	BB	AA	AA	AA
s161063	8	9.986	Sme2.5_05609.1	81377	24302	1e-64	E04	sb17	94327	NS	NS	NS	NS	NS	NS	NS	NS	NS	AA	AA	BB	AA	AA	AA	AA	AA	BB	AA	BB	AA	BB	AA	BB	BB	AA	BB	AA	BB	BB	AA	BB	AA	AA	AA	BB	BB	AA	AA	AA
s173240	8	10.486	Sme2.5_05030.1	50959	15482	1e-65	E08	sb31inv	622111	NS	NS	NS	NS	NS	NS	NS	NS	NS	AA	AA	BB	AA	AA	AA	AA	AA	BB	AA	BB	AA	BB	AA	BB	BB	AA	BB	AA	BB	BB	AA	AA	AA	AA	AA	BB	BB	AA	AA	AA
s71954	8	11.303	Sme2.5_05030.1	50959	15620	1e-65	E08	sb31inv	622111	NS	NS	NS	NS	NS	NS	NS	NS	NS	AA	AA	BB	AA	AA	AA	AA	AA	BB	AA	BB	AA	BB	AA	AA	BB	AA	BB	AA	BB	BB	AA	AA	AA	AA	AA	BB	BB	AA	AA	AA
s150301	8	22.62	Sme2.5_01183.1	225554	42759	1e-64	E08	sb32	968950	NS	NS	NS	NS	NS	NS	NS	NS	NS	AA	AA	BB	AA	AA	AA	AA	AA	BB	AA	BB	AA	BB	AA	AA	BB	AA	BB	AA	BB	BB	AA	AA	AA	AA	BB	BB	BB	AA	AA	AA
s105566	8	23.433	Sme2.5_03454.1	74000	22516	7e-68	E08	sb32	1020411	T08	1019614	3e-46	NS	NS	NS	P08	2216541	1e-49	AA	AA	BB	AA	AA	AA	AA	AA	BB	AA	BB	AA	AA	AA	AA	BB	AA	BB	AA	BB	BB	AA	AA	AA	AA	BB	BB	BB	AA	AA	AA
s259573	8	24.054	NS	NS	NS	NS	NS	NS	NS	NS	NS	NS	NS	NS	NS	NS	NS	NS	AA	AA	BB	AA	AA	AA	AA	AA	BB	AA	BB	AA	AA	AA	AA	BB	AA	BB	AA	BB	BB	AA	AA	AA	AA	BB	BB	BB	AA	AA	AA
s26464	8	24.36	Sme2.5_03454.1	74000	22795	7e-68	E08	sb32	1020411	NS	NS	NS	NS	NS	NS	P08	2216819	1e-55	AA	AA	BB	AA	AA	AA	AA	AA	BB	AA	BB	AA	AA	AA	AA	BB	AA	BB	AA	BB	BB	AA	AA	AA	AA	BB	BB	BB	AA	AA	AA
s97119	8	24.971	Sme2.5_04139.1	60460	10578	7e-68	E08	sb32	1319863	NS	NS	NS	NS	NS	NS	NS	NS	NS	AA	AA	BB	AA	AA	AA	AA	AA	BB	AA	BB	AA	AA	AA	AA	BB	AA	BB	AA	BB	BB	AA	AA	AA	AA	BB	BB	BB	AA	AA	AA
s217560	8	25.794	Sme2.5_03381.1	60368	56058	4e-65	E08	sb32	1495666	NS	NS	NS	NS	NS	NS	NS	NS	NS	AA	AA	BB	AA	AA	AA	AA	AA	BB	AA	BB	AA	AA	AA	AA	BB	AA	BB	AA	BB	BB	AA	AA	AA	AA	BB	BB	BB	AA	AA	AA
s180597	8	26.609	Sme2.5_04000.1	53913	15710	7e-68	E08	sb33	3622465	NS	NS	NS	NS	NS	NS	NS	NS	NS	AA	AA	BB	AA	AA	AA	AA	AA	BB	AA	BB	AA	AA	AA	AA	BB	AA	BB	AA	BB	BB	AA	AA	AA	AA	BB	BB	BB	AA	AA	AA
s268295	8	27.433	Sme2.5_04000.1	53913	15904	3e-66	E08	sb33	3622465	NS	NS	NS	NS	NS	NS	NS	NS	NS	AA	AA	BB	AA	AA	AA	AA	AA	BB	AA	BB	AA	AA	AA	AA	BB	AA	BB	AA	BB	BB	AA	AA	AA	AA	BB	BB	BB	AA	AA	AA
s124370	8	27.771	Sme2.5_01799.1	88244	23343	3e-66	E08	sb33	3968216	NS	NS	NS	NS	NS	NS	NS	NS	NS	AA	AA	BB	AA	AA	AA	AA	AA	BB	AA	BB	AA	AA	AA	AA	BB	AA	BB	AA	BB	BB	AA	AA	AA	AA	BB	BB	BB	AA	AA	AA
s162415	8	28.284	Sme2.5_01047.1	162929	37243	3e-66	E08	sb33	4067703	NS	NS	NS	NS	NS	NS	NS	NS	NS	AA	AA	BB	AA	AA	AA	AA	AA	BB	AA	BB	AA	AA	AA	AA	BB	AA	BB	AA	BB	BB	AA	AA	AA	AA	BB	BB	BB	AA	AA	AA
s271897	8	28.575	Sme2.5_01799.1	88244	74852	7e-68	E08	sb33	3968216	NS	NS	NS	NS	NS	NS	NS	NS	NS	AA	AA	BB	AA	AA	AA	AA	AA	BB	AA	BB	AA	AA	AA	AA	BB	AA	BB	AA	BB	BB	AA	AA	AA	AA	BB	BB	BB	AA	AA	AA
s44011	8	29.729	Sme2.5_01799.1	88244	15868	3e-66	E08	sb33	3968216	T08	4067714	7e-18	NS	NS	NS	NS	NS	NS	AA	AA	BB	AA	AA	AA	AA	AA	BB	AA	BB	AA	AA	AA	AA	BB	BB	BB	AA	BB	BB	AA	AA	AA	AA	BB	BB	BB	BB	AA	AA
s178321	8	32.697	Sme2.5_08591.1	46448	20305	3e-66	E08	sb33	40080386	NS	NS	NS	NS	NS	NS	P08	13625170	3e-50	AA	AA	BB	AA	AA	AA	AA	AA	BB	AA	BB	AA	AA	AA	AA	BB	BB	BB	AA	BB	AA	AA	AA	AA	AA	BB	BB	BB	BB	AA	AA
s116097	8	33.083	Sme2.5_01997.1	124072	10178	3e-66	E08	sb33	47878806	NS	NS	NS	NS	NS	NS	NS	NS	NS	AA	AA	BB	AA	AA	AA	AA	AA	BB	AA	BB	AA	AA	AA	AA	BB	BB	BB	AA	BB	AA	AA	AA	AA	AA	BB	BB	BB	BB	AA	AA
s79131	8	33.502	Sme2.5_03020.1	64661	58014	7e-68	E08	sb33	43550894	NS	NS	NS	NS	NS	NS	NS	NS	NS	AA	AA	BB	AA	AA	AA	AA	AA	BB	AA	BB	AA	AA	AA	AA	AA	BB	BB	AA	BB	AA	AA	AA	AA	AA	BB	BB	BB	BB	AA	AA
s178584	8	37.199	Sme2.5_04495.1	49548	29034	2e-57	NS	NS	NS	NS	NS	NS	NS	NS	NS	NS	NS	NS	AA	AA	BB	AA	AA	AA	AA	AA	AA	AA	AA	AA	AA	AA	AA	AA	BB	BB	AA	BB	AA	AA	AA	AA	AA	BB	BB	BB	BB	AA	AA
s128793	8	42.023	Sme2.5_09079.1	23702	3211	3e-66	E08	sb33	53095937	T08	55881104	3e-46	C08	50495653	5e-39	P08	39974702	6e-48	AA	AA	BB	AA	AA	AA	AA	AA	AA	AA	AA	AA	AA	AA	AA	AA	BB	BB	AA	BB	AA	AA	AA	AA	AA	BB	BB	BB	AA	AA	AA
s16703	8	42.5	Sme2.5_07861.1	27864	1556	3e-66	E02	sb04	31373127	NS	NS	NS	NS	NS	NS	NS	NS	NS	AA	AA	BB	AA	AA	AA	AA	AA	AA	AA	AA	AA	AA	AA	AA	AA	BB	BB	AA	BB	AA	AA	AA	AA	AA	BB	BB	BB	AA	AA	AA
s312442	8	42.756	Sme2.5_06278.1	35755	6102	1e-64	E08	sb33	52767091	NS	NS	NS	NS	NS	NS	NS	NS	NS	AA	AA	BB	AA	AA	AA	AA	AA	AA	AA	AA	AA	AA	AA	AA	AA	BB	BB	AA	BB	AA	AA	AA	AA	AA	BB	BB	BB	AA	AA	AA
s259068	8	42.984	Sme2.5_06278.1	35755	2164	3e-66	E08	sb33	52767091	NS	NS	NS	NS	NS	NS	NS	NS	NS	AA	AA	BB	AA	AA	AA	AA	AA	AA	AA	AA	AA	AA	AA	AA	AA	BB	BB	AA	BB	AA	AA	AA	AA	AA	BB	BB	BB	AA	AA	AA
s158468	8	43.528	Sme2.5_03819.1	65644	47714	1e-64	E08	sb33	53391357	NS	NS	NS	NS	NS	NS	P08	40589796	1e-49	AA	AA	BB	AA	AA	AA	AA	AA	AA	AA	AA	AA	AA	AA	AA	AA	BB	BB	AA	BB	AA	AA	AA	AA	AA	BB	BB	BB	AA	AA	AA
s119793	8	43.781	Sme2.5_02792.1	67546	67179	1e-65	E08	sb33	53443690	NS	NS	NS	NS	NS	NS	NS	NS	NS	AA	AA	BB	AA	AA	AA	AA	AA	AA	AA	AA	AA	AA	AA	AA	AA	BB	BB	AA	BB	AA	AA	AA	AA	AA	BB	BB	BB	AA	AA	AA
s14500	8	43.939	Sme2.5_03368.1	113009	92750	3e-66	E08	sb33	53157108	NS	NS	NS	NS	NS	NS	NS	NS	NS	AA	AA	BB	AA	AA	AA	AA	AA	AA	AA	AA	AA	AA	AA	AA	AA	BB	BB	AA	BB	AA	AA	AA	AA	AA	BB	BB	BB	AA	AA	AA
s163891	8	44.64	Sme2.5_03819.1	65644	42692	3e-66	E08	sb33	53391357	T08	56176491	7e-58	C11	240291291	1e-54	P08	40597711	2e-57	AA	AA	BB	AA	AA	AA	AA	AA	AA	AA	AA	AA	AA	AA	AA	AA	BB	BB	AA	BB	AA	AA	AA	AA	AA	BB	BB	BB	AA	AA	AA
s261154	8	44.803	Sme2.5_02792.1	67546	46226	1e-64	E08	sb33	53443690	T08	56243025	3e-51	C11	240869547	6e-43	P08	40685682	3e-56	AA	AA	BB	AA	AA	AA	AA	AA	AA	AA	AA	AA	AA	AA	AA	AA	BB	BB	AA	BB	AA	AA	AA	AA	AA	BB	BB	BB	AA	AA	AA
s167897	8	45.432	Sme2.5_00871.1	119676	45816	7e-68	E08	sb33	53678279	T08	56479009	5e-54	NS	NS	NS	P08	40983110	1e-54	AA	AA	BB	AA	AA	AA	AA	AA	AA	AA	AA	AA	AA	AA	AA	AA	BB	BB	AA	BB	AA	AA	AA	AA	AA	BB	BB	BB	AA	AA	AA
s70059	8	45.642	Sme2.5_09426.1	22683	10791	1e-64	E08	sb33	54072707	NS	NS	NS	NS	NS	NS	NS	NS	NS	AA	AA	BB	AA	AA	AA	AA	AA	AA	AA	AA	AA	AA	AA	AA	AA	BB	BB	AA	BB	AA	AA	AA	AA	AA	BB	BB	BB	AA	AA	AA
s72917	8	46.281	Sme2.5_00288.1	241602	8800	5e-59	E08	sb33	53842022	T08	56621751	9e-32	C08	110298512	6e-38	P08	41629503	4e-40	AA	AA	BB	AA	AA	AA	AA	AA	AA	AA	AA	AA	AA	AA	AA	AA	BB	BB	AA	BB	AA	AA	AA	AA	AA	BB	BB	BB	AA	AA	AA
s144009	8	47.065	Sme2.5_09426.1	22683	10791	3e-66	E08	sb33	54072707	NS	NS	NS	NS	NS	NS	NS	NS	NS	AA	AA	BB	AA	AA	AA	AA	AA	AA	AA	AA	AA	AA	AA	AA	AA	BB	BB	AA	BB	AA	AA	AA	AA	AA	BB	BB	BB	AA	AA	AA
s124508	8	47.847	Sme2.5_01322.1	103735	25939	7e-68	E08	sb33	54155885	NS	NS	NS	NS	NS	NS	NS	NS	NS	AA	AA	BB	AA	AA	AA	AA	AA	AA	AA	AA	AA	AA	AA	AA	AA	BB	BB	AA	BB	AA	AA	AA	AA	AA	BB	BB	BB	AA	AA	AA
s154109	8	52.02	Sme2.5_09585.1	22214	16996	1e-39	NS	NS	NS	NS	NS	NS	NS	NS	NS	NS	NS	NS	AA	AA	BB	AA	AA	AA	AA	AA	AA	AA	AA	AA	AA	AA	AA	AA	BB	BB	AA	BB	AA	AA	AA	AA	AA	BB	AA	BB	AA	AA	AA
s81266	8	52.861	Sme2.5_07461.1	29342	18432	3e-66	E08	sb33	54511728	NS	NS	NS	NS	NS	NS	NS	NS	NS	AA	AA	BB	AA	AA	AA	AA	AA	AA	AA	AA	AA	AA	AA	AA	AA	BB	BB	AA	BB	AA	AA	AA	AA	BB	BB	AA	BB	AA	AA	AA
s265127	8	53.701	Sme2.5_24344.1	3263	1891	7e-68	E08	sb33	54599099	NS	NS	NS	NS	NS	NS	NS	NS	NS	AA	AA	BB	AA	AA	AA	AA	AA	AA	AA	AA	AA	AA	AA	AA	AA	BB	BB	AA	BB	AA	AA	AA	BB	BB	BB	AA	BB	AA	AA	AA
s217365	8	54.545	Sme2.5_06541.1	33750	23944	3e-66	E08	sb33	55357992	NS	NS	NS	NS	NS	NS	NS	NS	NS	AA	AA	BB	AA	AA	AA	AA	AA	AA	AA	AA	AA	AA	AA	AA	AA	BB	BB	AA	BB	AA	AA	AA	BB	BB	BB	AA	BB	AA	AA	AA
s310708	8	55.104	Sme2.5_02832.1	66872	60084	1e-64	E08	sb33	55673323	NS	NS	NS	NS	NS	NS	NS	NS	NS	AA	AA	BB	AA	AA	AA	AA	AA	AA	AA	AA	AA	AA	AA	AA	AA	BB	BB	AA	BB	AA	AA	AA	BB	BB	BB	AA	BB	AA	AA	AA
s65123	8	56.704	Sme2.5_07751.1	34347	21750	3e-66	E08	sb33	55741083	T08	58568779	2e-32	NS	NS	NS	P08	45307506	2e-32	AA	AA	BB	AA	AA	AA	AA	AA	AA	AA	AA	AA	BB	AA	AA	AA	BB	BB	AA	BB	AA	AA	AA	BB	BB	BB	AA	BB	AA	AA	AA
s171069	8	66.743	Sme2.5_06370.1	35069	5991	7e-68	E08	sb33	56819961	T08	59661891	1e-39	C01	25661110	4e-30	P08	47397103	2e-37	AA	AA	BB	AA	AA	AA	AA	AA	AA	AA	AA	AA	BB	AA	AA	AA	BB	BB	BB	BB	AA	AA	AA	BB	BB	BB	AA	BB	BB	AA	AA
s47652	8	67.64	Sme2.5_01362.1	94628	42306	3e-66	E08	sb33	57158263	T08	59987106	3e-21	NS	NS	NS	P08	48306955	5e-24	AA	AA	BB	AA	AA	AA	AA	AA	AA	AA	AA	AA	BB	AA	AA	AA	BB	BB	BB	BB	AA	AA	AA	BB	BB	BB	AA	BB	BB	AA	AA
s129911	8	71.801	Sme2.5_01840.1	82789	36294	1e-64	E08	sb33	56049936	T04	59103758	1e-30	NS	NS	NS	NS	NS	NS	AA	AA	BB	AA	AA	AA	AA	AA	AA	AA	AA	AA	BB	AA	AA	AA	BB	BB	BB	BB	AA	AA	AA	BB	BB	BB	AA	BB	BB	AA	AA
s214836	8	72.135	Sme2.5_01362.1	94628	19963	7e-68	E08	sb33	57158263	NS	NS	NS	NS	NS	NS	P08	48326806	1e-30	AA	AA	BB	AA	AA	AA	AA	AA	AA	AA	AA	AA	BB	AA	AA	AA	BB	BB	BB	BB	AA	AA	AA	BB	BB	BB	AA	BB	BB	AA	AA
s236935	8	72.768	Sme2.5_04394.1	50366	8336	3e-66	E08	sb33	57303580	T08	60114284	4e-35	NS	NS	NS	P08	48654737	1e-44	AA	AA	BB	AA	AA	AA	AA	AA	AA	AA	AA	AA	BB	AA	AA	AA	BB	BB	BB	BB	AA	AA	AA	BB	BB	BB	AA	BB	BB	AA	AA
s182875	8	73.419	Sme2.5_03695.1	57004	12975	3e-66	E08	sb33	57445867	T08	60287750	3e-41	NS	NS	NS	P08	48895240	1e-49	AA	AA	BB	AA	AA	AA	AA	AA	AA	AA	AA	AA	BB	AA	AA	AA	BB	BB	BB	BB	AA	AA	AA	BB	BB	BB	AA	BB	BB	AA	AA
s109015	8	76.701	Sme2.5_01622.1	87903	64504	4e-65	E06	sb25	44372077	T08	60822098	9e-27	NS	NS	NS	P08	49568459	3e-21	AA	AA	BB	AA	AA	AA	AA	AA	AA	AA	AA	AA	BB	AA	AA	AA	BB	BB	BB	BB	AA	AA	AA	BB	BB	BB	AA	BB	BB	AA	AA
s257593	8	77.508	Sme2.5_00696.1	130409	14975	7e-68	E08	sb33	58138027	NS	NS	NS	NS	NS	NS	NS	NS	NS	AA	AA	BB	AA	AA	AA	AA	AA	AA	AA	AA	AA	BB	AA	AA	AA	BB	BB	BB	BB	AA	AA	AA	BB	BB	BB	AA	BB	BB	AA	AA
s245011	8	78.01	Sme2.5_00446.1	306147	138154	1e-64	E08	sb33	58429601	T08	61242354	7e-38	C01	13908535	5e-29	P08	50202237	6e-38	AA	AA	BB	AA	AA	AA	AA	AA	AA	AA	AA	AA	BB	AA	AA	AA	BB	BB	BB	BB	AA	AA	AA	BB	BB	BB	AA	BB	BB	AA	AA
s7818	8	78.351	Sme2.5_00446.1	306147	212455	3e-66	E08	sb33	58429601	T08	61323223	1e-54	C01	14221038	6e-43	P08	50304154	3e-51	AA	AA	BB	AA	AA	AA	AA	AA	AA	AA	AA	AA	BB	AA	AA	AA	BB	BB	BB	BB	AA	AA	AA	BB	BB	BB	AA	BB	BB	AA	AA
s312498	8	78.523	Sme2.5_10371.1	23431	22005	7e-68	E08	sb33	58188674	NS	NS	NS	NS	NS	NS	NS	NS	NS	AA	AA	BB	AA	AA	AA	AA	AA	AA	AA	AA	AA	BB	AA	AA	AA	BB	BB	BB	BB	AA	AA	AA	BB	BB	BB	AA	BB	BB	AA	AA
s81420	8	79.028	Sme2.5_00497.1	203668	58309	7e-68	E08	sb33	58783762	T08	61493928	1e-49	NS	NS	NS	P08	50534147	3e-51	AA	AA	BB	AA	AA	AA	AA	AA	AA	AA	AA	AA	BB	AA	AA	AA	BB	BB	BB	BB	AA	AA	AA	BB	BB	BB	AA	BB	BB	AA	AA
s190364	8	80.839	Sme2.5_06974.1	31374	18622	3e-66	E08	sb33	59214577	T08	62044001	3e-51	C01	11067701	1e-49	P08	51345567	3e-56	AA	AA	BB	AA	AA	AA	AA	AA	AA	AA	AA	AA	BB	AA	AA	AA	BB	BB	BB	BB	AA	AA	AA	BB	BB	BB	AA	BB	BB	AA	AA
s232399	8	81.089	Sme2.5_00444.1	141416	133508	7e-68	E08	sb33	59527948	T08	62409215	1e-44	NS	NS	NS	P08	52303026	3e-51	AA	AA	BB	AA	AA	AA	AA	AA	AA	AA	AA	AA	BB	AA	AA	AA	BB	BB	BB	BB	AA	AA	AA	BB	BB	BB	AA	BB	BB	AA	AA
s272310	8	81.898	Sme2.5_06974.1	31374	18390	3e-66	E08	sb33	59214577	T08	62044233	7e-58	C01	11067471	2e-52	P08	51345799	1e-59	AA	AA	BB	AA	AA	AA	AA	AA	AA	AA	AA	AA	BB	BB	AA	AA	BB	BB	BB	BB	AA	AA	AA	BB	BB	BB	AA	BB	BB	AA	AA
s301532	8	82.626	Sme2.5_07408.1	29568	22131	3e-66	E08	sb33	59414532	T08	62252514	1e-59	NS	NS	NS	P08	52115579	3e-61	AA	AA	BB	AA	AA	AA	AA	AA	AA	AA	AA	AA	BB	BB	AA	AA	BB	BB	BB	BB	AA	AA	AA	BB	BB	BB	AA	BB	BB	AA	AA
s49330	8	88.768	Sme2.5_00484.1	137757	94213	7e-68	E08	sb33	60165180	T08	62975774	1e-49	NS	NS	NS	P08	53150262	3e-51	AA	AA	BB	AA	AA	AA	AA	AA	AA	AA	AA	AA	BB	BB	AA	AA	BB	BB	BB	BB	AA	AA	AA	BB	BB	BB	AA	BB	BB	AA	AA
s161771	8	89.489	Sme2.5_00484.1	137757	58905	3e-66	E08	sb33	60165180	NS	NS	NS	C06	7486251	3e-31	NS	NS	NS	AA	AA	BB	AA	AA	AA	AA	AA	AA	AA	AA	AA	BB	BB	AA	AA	BB	BB	BB	BB	AA	AA	AA	BB	BB	BB	AA	BB	BB	AA	AA
s211176	8	91.104	Sme2.5_00553.1	131609	89528	7e-68	E08	sb33	60320349	NS	NS	NS	NS	NS	NS	NS	NS	NS	AA	AA	BB	AA	AA	AA	AA	AA	AA	AA	AA	AA	BB	BB	BB	AA	BB	BB	BB	BB	AA	AA	AA	BB	BB	BB	AA	BB	BB	AA	AA
s119439	8	91.915	Sme2.5_14718.1	11439	8613	7e-68	E08	sb33	60452865	NS	NS	NS	NS	NS	NS	NS	NS	NS	AA	AA	BB	AA	AA	AA	AA	AA	AA	AA	AA	AA	BB	BB	BB	AA	BB	BB	BB	BB	AA	AA	AA	BB	BB	BB	AA	BB	BB	AA	AA
s315269	8	96.767	Sme2.5_30819.1	1046	454	4e-45	NS	NS	NS	NS	NS	NS	NS	NS	NS	P08	54289661	5e-39	AA	AA	BB	AA	AA	BB	AA	AA	AA	BB	AA	AA	BB	BB	BB	AA	BB	BB	BB	BB	AA	AA	AA	BB	BB	BB	AA	BB	BB	AA	AA
s123844	8	96.977	Sme2.5_30819.1	1046	600	1e-45	NS	NS	NS	NS	NS	NS	NS	NS	NS	P08	54295725	5e-19	AA	AA	BB	AA	AA	BB	AA	AA	AA	BB	AA	AA	BB	BB	BB	AA	BB	BB	BB	BB	AA	AA	AA	BB	BB	BB	AA	BB	BB	AA	AA
s219424	8	99.862	Sme2.5_00391.1	146573	10302	3e-66	E08	sb33	61505288	T08	64385500	3e-51	C11	51943471	2e-17	P08	55025949	6e-58	AA	AA	BB	AA	AA	BB	AA	AA	AA	BB	AA	AA	BB	BB	BB	AA	BB	BB	BB	BB	AA	AA	AA	BB	BB	BB	AA	BB	BB	AA	AA
s124047	8	100.104	Sme2.5_00391.1	146573	93718	3e-66	E08	sb33	61505288	NS	NS	NS	NS	NS	NS	NS	NS	NS	AA	AA	BB	AA	AA	BB	AA	AA	AA	BB	AA	AA	BB	BB	BB	AA	BB	BB	BB	BB	AA	AA	AA	BB	BB	BB	AA	BB	BB	AA	AA
s227655	8	100.317	Sme2.5_00391.1	146573	11088	3e-66	E08	sb33	61505288	T08	64384696	1e-59	C01	3436335	2e-52	P08	55025157	3e-61	AA	AA	BB	AA	AA	BB	AA	AA	AA	BB	AA	AA	BB	BB	BB	AA	BB	BB	BB	BB	AA	AA	AA	BB	BB	BB	AA	BB	BB	AA	AA
s90363	8	100.583	Sme2.5_00371.1	148671	142351	3e-66	E08	sb33	61626228	NS	NS	NS	NS	NS	NS	NS	NS	NS	AA	AA	BB	AA	AA	BB	AA	AA	AA	BB	AA	AA	BB	BB	BB	AA	BB	BB	BB	BB	AA	AA	AA	BB	BB	BB	AA	BB	BB	AA	AA
s163189	8	101.802	Sme2.5_00371.1	148671	50915	3e-66	E08	sb33	61626228	T08	64477152	1e-44	C01	3283378	1e-50	P08	55123073	3e-51	AA	AA	BB	AA	AA	BB	AA	AA	AA	BB	AA	AA	BB	BB	BB	AA	BB	BB	BB	BB	AA	AA	AA	BB	BB	BB	AA	BB	BB	AA	AA
s175533	8	106.517	Sme2.5_00009.1	496141	85011	7e-68	E08	sb33	62023885	NS	NS	NS	NS	NS	NS	NS	NS	NS	AA	BB	BB	AA	AA	BB	AA	BB	AA	BB	AA	AA	BB	BB	BB	AA	BB	BB	BB	BB	AA	AA	AA	BB	BB	BB	AA	BB	BB	AA	AA
s175978	8	106.759	Sme2.5_00009.1	496141	73446	7e-68	E08	sb33	62023885	T08	65055940	3e-56	C01	1901966	8e-42	P08	55812639	3e-56	AA	BB	BB	AA	AA	BB	AA	BB	AA	BB	AA	AA	BB	BB	BB	AA	BB	BB	BB	BB	AA	AA	AA	BB	BB	BB	AA	BB	BB	AA	AA
s262162	8	107.004	Sme2.5_00009.1	496141	77588	7e-68	E08	sb33	62023885	NS	NS	NS	NS	NS	NS	NS	NS	NS	AA	BB	BB	AA	AA	BB	AA	BB	AA	BB	AA	AA	BB	BB	BB	AA	BB	BB	BB	BB	AA	AA	AA	BB	BB	BB	AA	BB	BB	AA	AA
s36119	8	107.677	Sme2.5_00230.1	167313	15908	7e-68	E08	sb33	62387292	T08	65121772	7e-33	NS	NS	NS	P08	55882452	6e-38	AA	BB	BB	AA	AA	BB	AA	BB	AA	BB	AA	AA	BB	BB	BB	AA	BB	BB	BB	BB	AA	AA	AA	BB	BB	BB	AA	BB	BB	AA	AA
s147094	8	108.372	Sme2.5_00230.1	167313	144290	7e-68	E08	sb33	62387292	T08	65259263	5e-54	NS	NS	NS	P08	56068320	1e-60	AA	BB	BB	AA	AA	BB	AA	BB	AA	BB	AA	AA	BB	BB	BB	AA	BB	BB	BB	BB	AA	AA	AA	BB	BB	BB	AA	BB	BB	AA	AA
s74459	8	108.539	Sme2.5_00230.1	167313	136802	7e-68	E08	sb33	62387292	NS	NS	NS	NS	NS	NS	NS	NS	NS	AA	BB	BB	AA	AA	BB	AA	BB	AA	BB	AA	AA	BB	BB	BB	AA	BB	BB	BB	BB	AA	AA	AA	BB	BB	BB	AA	BB	BB	AA	AA
s1372	8	111.707	Sme2.5_08580.1	25318	8253	7e-68	E08	sb33	62620897	T11	725344	1e-20	C02	147090376	3e-21	P10	5597984	3e-26	AA	BB	BB	AA	AA	BB	AA	BB	AA	BB	AA	AA	BB	BB	BB	AA	BB	BB	BB	BB	AA	AA	AA	BB	BB	BB	AA	BB	BB	AA	AA
s169083	8	112.243	Sme2.5_08580.1	25318	20294	7e-68	E08	sb33	62620897	T08	65447966	3e-56	C01	1270650	5e-54	P08	56335196	3e-56	AA	BB	BB	AA	AA	BB	AA	BB	AA	BB	AA	AA	BB	BB	BB	AA	BB	BB	BB	BB	AA	AA	AA	BB	BB	BB	AA	BB	BB	AA	AA
s281202	8	112.868	Sme2.5_00805.1	116355	83116	7e-68	E08	sb33	62683433	NS	NS	NS	NS	NS	NS	NS	NS	NS	AA	BB	BB	AA	AA	BB	AA	BB	AA	BB	AA	AA	BB	BB	BB	AA	BB	BB	BB	BB	AA	AA	AA	BB	BB	BB	AA	BB	BB	AA	AA
s2425	8	113.308	Sme2.5_00805.1	116355	62354	7e-68	E08	sb33	62683433	NS	NS	NS	NS	NS	NS	NS	NS	NS	AA	BB	BB	AA	AA	BB	AA	BB	AA	BB	AA	AA	BB	BB	BB	AA	BB	BB	BB	BB	AA	AA	AA	BB	BB	BB	AA	BB	BB	AA	AA
s308972	8	114.931	Sme2.5_00661.1	124444	74008	7e-68	E08	sb33	62937410	NS	NS	NS	NS	NS	NS	NS	NS	NS	AA	BB	BB	AA	AA	BB	AA	BB	AA	BB	AA	AA	BB	BB	BB	AA	BB	BB	BB	BB	AA	AA	AA	BB	BB	BB	AA	BB	BB	AA	AA
s293047	9	0	Sme2.5_05075.1	44459	22808	2e-67	E09	sb34inv	2715120	NS	NS	NS	NS	NS	NS	NS	NS	NS	BB	BB	AA	BB	BB	BB	BB	BB	BB	BB	BB	BB	AA	BB	AA	BB	BB	BB	BB	BB	AA	BB	BB	AA	BB	BB	BB	AA	BB	AA	BB
s89972	9	1.568	Sme2.5_05075.1	44459	8288	3e-66	E09	sb34inv	2715120	T09	2815137	1e-59	C09	2460998	1e-55	P09	3347122	1e-59	BB	BB	AA	BB	BB	BB	BB	BB	BB	BB	BB	BB	AA	BB	AA	BB	BB	BB	BB	BB	AA	BB	BB	AA	BB	BB	BB	AA	BB	AA	BB
s134466	9	2.107	Sme2.5_07773.1	28175	19046	1e-64	E09	sb34inv	2652409	T09	2644291	1e-54	C09	2506243	4e-60	P09	3619417	4e-54	BB	BB	AA	BB	BB	BB	BB	BB	BB	BB	BB	BB	AA	BB	AA	BB	BB	BB	BB	BB	AA	BB	BB	AA	BB	BB	BB	AA	BB	AA	BB
s160275	9	3.614	NS	NS	NS	NS	NS	NS	NS	T09	3074031	9e-22	NS	NS	NS	P09	2944960	2e-23	BB	BB	AA	BB	BB	BB	BB	BB	BB	BB	BB	BB	AA	BB	AA	BB	BB	BB	BB	BB	AA	BB	BB	AA	BB	BB	BB	AA	BB	AA	BB
s189314	9	4.375	Sme2.5_00299.1	163150	117520	7e-68	E09	sb34inv	3289355	T09	3250574	1e-44	C09	1393731	1e-40	P09	2804184	1e-49	BB	BB	AA	BB	BB	BB	BB	BB	BB	BB	BB	BB	AA	BB	AA	BB	BB	BB	BB	BB	AA	BB	BB	AA	BB	BB	AA	AA	BB	AA	BB
s86448	9	4.716	Sme2.5_01674.1	105323	62670	3e-66	E09	sb34inv	3457880	NS	NS	NS	NS	NS	NS	NS	NS	NS	BB	BB	AA	BB	BB	BB	BB	BB	BB	BB	BB	BB	AA	BB	AA	BB	BB	BB	BB	BB	AA	BB	BB	AA	BB	BB	AA	AA	BB	AA	BB
s201769	9	39.614	Sme2.5_01519.1	89916	41834	7e-68	E09	sb35	3985027	T09	3968457	7e-58	C09	25009258	6e-53	P09	1958667	3e-61	AA	BB	BB	BB	AA	AA	BB	BB	BB	AA	BB	AA	AA	BB	AA	BB	BB	BB	BB	BB	AA	AA	BB	AA	AA	BB	BB	BB	BB	BB	BB
s181160	9	42.923	Sme2.5_01843.1	85127	31808	7e-68	E09	sb35	4259880	T09	4252474	4e-30	C09	252243653	1e-34	P12	2106290	2e-38	AA	BB	BB	BB	AA	AA	BB	BB	BB	AA	BB	AA	AA	BB	AA	BB	BB	BB	BB	BB	AA	AA	AA	AA	AA	BB	BB	BB	BB	BB	BB
s155346	9	43.692	Sme2.5_01843.1	85127	65370	7e-68	E09	sb35	4259880	T09	4267282	1e-44	C09	34248612	1e-50	P09	1645939	4e-59	AA	BB	BB	BB	AA	AA	BB	BB	BB	AA	BB	AA	AA	BB	AA	BB	BB	BB	BB	BB	AA	AA	AA	AA	AA	BB	BB	BB	BB	BB	BB
s303016	9	48.614	Sme2.5_00495.1	145314	26565	3e-66	E09	sb35	5058377	T09	5012734	7e-58	C09	51195168	1e-50	P09	816872	3e-56	AA	BB	BB	BB	AA	AA	BB	BB	BB	AA	BB	AA	AA	BB	AA	AA	BB	BB	BB	BB	AA	AA	AA	AA	AA	BB	BB	BB	AA	BB	BB
s298980	9	49.434	Sme2.5_00495.1	145314	22342	7e-68	E09	sb35	5058377	NS	NS	NS	NS	NS	NS	NS	NS	NS	AA	BB	BB	BB	AA	AA	BB	BB	BB	AA	BB	AA	AA	BB	AA	AA	BB	BB	BB	BB	AA	AA	AA	AA	AA	BB	BB	BB	AA	BB	BB
s22801	9	50.247	Sme2.5_01633.1	87674	50985	7e-68	E09	sb35	5168170	NS	NS	NS	NS	NS	NS	NS	NS	NS	AA	BB	BB	BB	AA	AA	BB	BB	BB	AA	BB	AA	AA	BB	AA	AA	BB	BB	BB	BB	AA	AA	AA	AA	AA	BB	BB	BB	AA	BB	BB
s75856	9	51.509	Sme2.5_02400.1	72899	13013	3e-66	E09	sb35	5644453	NS	NS	NS	NS	NS	NS	NS	NS	NS	AA	BB	BB	BB	AA	AA	BB	BB	BB	AA	BB	AA	AA	BB	AA	AA	BB	BB	BB	BB	AA	AA	AA	AA	AA	BB	BB	BB	AA	BB	BB
s294714	9	52.309	Sme2.5_02706.1	68639	26137	3e-66	E09	sb35	5755510	NS	NS	NS	NS	NS	NS	NS	NS	NS	AA	BB	BB	BB	AA	AA	BB	BB	BB	AA	BB	AA	AA	BB	AA	AA	BB	BB	BB	BB	AA	AA	AA	AA	AA	BB	BB	BB	AA	BB	BB
s192184	9	56.288	Sme2.5_04134.1	52673	1802	3e-56	NS	NS	NS	NS	NS	NS	NS	NS	NS	NS	NS	NS	AA	BB	BB	BB	AA	AA	BB	BB	BB	AA	BB	AA	AA	BB	AA	AA	BB	BB	BB	BB	AA	AA	AA	AA	AA	BB	BB	AA	AA	BB	BB
s182250	9	57.089	Sme2.5_01276.1	96927	8045	3e-66	NS	NS	NS	NS	NS	NS	NS	NS	NS	NS	NS	NS	AA	BB	BB	BB	AA	AA	BB	BB	BB	AA	BB	AA	AA	BB	AA	AA	BB	BB	BB	BB	AA	AA	AA	AA	AA	BB	BB	AA	AA	BB	BB
s233048	9	58.188	Sme2.5_05291.1	42813	35438	3e-66	E09	sb35	7211984	NS	NS	NS	NS	NS	NS	NS	NS	NS	AA	BB	BB	BB	AA	AA	BB	BB	BB	AA	BB	AA	AA	BB	AA	AA	BB	BB	BB	BB	AA	AA	AA	AA	AA	BB	BB	AA	AA	BB	BB
s152499	9	58.733	Sme2.5_30202.1	1345	1161	7e-63	NS	NS	NS	NS	NS	NS	NS	NS	NS	NS	NS	NS	AA	BB	BB	BB	AA	AA	BB	BB	BB	AA	BB	AA	AA	BB	BB	AA	BB	BB	BB	BB	AA	AA	AA	AA	AA	BB	BB	AA	AA	BB	BB
s113405	9	58.931	Sme2.5_22498.1	4118	3860	3e-56	NS	NS	NS	NS	NS	NS	NS	NS	NS	NS	NS	NS	AA	BB	BB	BB	AA	AA	BB	BB	BB	AA	BB	AA	AA	BB	AA	AA	BB	BB	BB	BB	AA	AA	AA	AA	AA	BB	BB	AA	AA	BB	BB
s5697	9	59.138	Sme2.5_02435.1	72429	59828	3e-66	E09	sb35	30366150	NS	NS	NS	NS	NS	NS	NS	NS	NS	AA	BB	BB	BB	AA	AA	BB	BB	BB	AA	BB	AA	AA	BB	AA	AA	BB	BB	BB	BB	AA	AA	AA	AA	AA	BB	BB	AA	AA	BB	BB
s154083	9	59.81	Sme2.5_02130.1	79559	39639	7e-63	E09	sb35	57631541	NS	NS	NS	NS	NS	NS	NS	NS	NS	AA	BB	BB	BB	AA	AA	BB	BB	BB	AA	BB	AA	AA	BB	AA	AA	BB	BB	BB	BB	AA	AA	AA	AA	AA	BB	BB	AA	AA	BB	BB
s21849	9	60.017	Sme2.5_00704.1	121791	78771	1e-60	E09	sb35	57407947	NS	NS	NS	NS	NS	NS	P09	46293919	8e-42	AA	BB	BB	BB	AA	AA	BB	BB	BB	AA	BB	AA	AA	BB	AA	AA	BB	BB	BB	BB	AA	AA	AA	AA	AA	BB	BB	AA	AA	BB	BB
s197437	9	60.27	Sme2.5_05513.1	41034	38712	3e-66	E09	sb35	57995081	T09	62401024	2e-47	C09	128601596	2e-47	P09	46852351	2e-47	AA	BB	BB	BB	AA	AA	BB	BB	BB	AA	BB	AA	AA	BB	AA	AA	BB	BB	BB	BB	AA	AA	AA	AA	AA	BB	BB	AA	AA	BB	BB
s102319	9	61	Sme2.5_00488.1	311054	239148	7e-68	E09	sb35	59074672	NS	NS	NS	NS	NS	NS	P01	19075640	4e-30	AA	BB	BB	BB	AA	AA	BB	BB	BB	AA	BB	AA	AA	BB	AA	AA	BB	BB	BB	BB	AA	AA	AA	AA	AA	BB	BB	AA	AA	BB	BB
s72845	9	62.473	Sme2.5_04404.1	105079	24297	3e-66	E09	sb35	59118767	NS	NS	NS	NS	NS	NS	NS	NS	NS	AA	BB	BB	BB	AA	AA	BB	BB	BB	AA	BB	AA	AA	BB	AA	AA	BB	BB	BB	BB	AA	AA	AA	AA	AA	BB	BB	AA	AA	BB	BB
s300336	9	66.985	Sme2.5_08233.1	26480	18863	7e-68	E09	sb35	59748728	T09	64154210	1e-54	C03	36956228	1e-50	P09	48770847	1e-59	AA	BB	BB	BB	AA	AA	BB	AA	BB	AA	BB	AA	AA	AA	AA	AA	BB	BB	BB	BB	AA	AA	AA	AA	AA	AA	BB	AA	AA	BB	BB
s156830	9	67.835	Sme2.5_02057.1	91938	89014	7e-68	E09	sb35	60232106	NS	NS	NS	NS	NS	NS	NS	NS	NS	AA	BB	BB	BB	AA	AA	BB	AA	BB	AA	BB	AA	AA	AA	AA	AA	BB	BB	BB	BB	AA	AA	AA	AA	AA	AA	BB	AA	AA	BB	BB
s140643	9	69.479	Sme2.5_06739.1	45155	6951	7e-68	E09	sb35	60715447	T09	65216655	1e-54	NS	NS	NS	P09	50367868	3e-56	AA	BB	BB	BB	AA	AA	BB	AA	BB	AA	BB	AA	AA	AA	AA	AA	BB	BB	BB	BB	AA	AA	AA	AA	AA	AA	BB	AA	AA	BB	BB
s287399	9	70.035	Sme2.5_06919.1	31632	30602	7e-68	E03	sb11	8845357	NS	NS	NS	NS	NS	NS	NS	NS	NS	AA	BB	BB	BB	AA	AA	BB	AA	BB	AA	BB	AA	AA	AA	AA	AA	BB	BB	BB	BB	AA	AA	AA	AA	AA	AA	BB	AA	AA	BB	BB
s127373	9	70.25	Sme2.5_02273.1	89128	59828	3e-66	E09	sb35	61516119	NS	NS	NS	NS	NS	NS	NS	NS	NS	AA	BB	BB	BB	AA	AA	BB	AA	BB	AA	BB	BB	AA	AA	AA	AA	BB	BB	BB	BB	AA	AA	AA	AA	AA	AA	BB	AA	AA	BB	BB
s139199	9	70.817	Sme2.5_02771.1	71274	46686	7e-68	E09	sb35	61942911	T09	66453570	1e-54	C03	28171712	1e-45	P09	52148602	6e-53	AA	BB	BB	BB	AA	AA	BB	AA	BB	AA	BB	AA	AA	AA	AA	AA	BB	BB	BB	BB	AA	AA	AA	AA	AA	AA	BB	AA	AA	BB	BB
s141998	9	71.09	Sme2.5_00083.1	301656	174369	7e-68	E09	sb35	61582256	NS	NS	NS	C03	30890413	1e-40	NS	NS	NS	AA	BB	BB	BB	AA	AA	BB	AA	BB	AA	BB	AA	AA	AA	AA	AA	BB	BB	BB	BB	AA	AA	AA	AA	AA	AA	BB	AA	AA	BB	BB
s45103	9	71.418	Sme2.5_00083.1	301656	70579	7e-68	E09	sb35	61582256	T09	66083470	3e-41	NS	NS	NS	P09	51478606	6e-48	AA	BB	BB	BB	AA	AA	BB	AA	BB	AA	BB	BB	AA	AA	AA	AA	BB	BB	BB	BB	AA	AA	AA	AA	AA	AA	BB	AA	AA	BB	BB
s102263	9	71.939	Sme2.5_05303.1	61929	25146	1e-64	E09	sb35	61819042	NS	NS	NS	C03	30186945	2e-32	P09	51962870	2e-42	AA	BB	BB	BB	AA	AA	BB	AA	BB	AA	BB	BB	AA	AA	AA	AA	BB	BB	BB	BB	AA	AA	AA	AA	AA	AA	BB	AA	AA	BB	BB
s269648	9	73.376	Sme2.5_15049.1	10892	260	3e-66	E09	sb35	62117547	NS	NS	NS	NS	NS	NS	NS	NS	NS	AA	BB	BB	BB	AA	AA	BB	AA	BB	AA	BB	BB	AA	AA	AA	AA	BB	BB	BB	BB	AA	AA	AA	AA	AA	AA	BB	AA	AA	BB	BB
s41402	9	74.128	Sme2.5_01094.1	103056	88101	3e-66	E09	sb35	62285999	NS	NS	NS	NS	NS	NS	NS	NS	NS	AA	BB	BB	BB	AA	AA	BB	AA	BB	AA	BB	BB	AA	AA	AA	AA	BB	BB	BB	BB	AA	AA	AA	AA	AA	AA	BB	AA	AA	BB	BB
s3911	9	75.73	Sme2.5_01984.1	130335	80662	7e-68	E09	sb35	62456797	T09	66971077	1e-24	NS	NS	NS	P09	52766287	1e-30	AA	BB	BB	BB	AA	AA	BB	AA	BB	AA	BB	BB	AA	AA	AA	AA	BB	BB	BB	BB	AA	AA	AA	AA	AA	AA	BB	AA	AA	BB	BB
s256013	9	75.863	Sme2.5_07801.1	28098	17621	3e-66	E09	sb35	62403434	T09	66907833	9e-42	C03	230564124	2e-32	P09	52641214	2e-43	AA	BB	BB	BB	AA	AA	BB	AA	BB	AA	BB	BB	AA	AA	AA	AA	BB	BB	BB	BB	AA	AA	AA	AA	AA	AA	BB	AA	AA	BB	BB
s173592	9	78.372	Sme2.5_03838.1	55503	18381	7e-68	E09	sb35	62615985	T09	72375998	4e-45	NS	NS	NS	P09	61484760	8e-52	AA	BB	BB	BB	AA	AA	BB	AA	BB	AA	BB	BB	AA	AA	AA	AA	BB	BB	BB	BB	AA	AA	AA	AA	AA	AA	BB	AA	AA	BB	BB
s159234	9	79.207	Sme2.5_02557.1	70407	36077	7e-68	E09	sb35	62797926	NS	NS	NS	NS	NS	NS	NS	NS	NS	AA	BB	BB	BB	AA	AA	BB	AA	BB	AA	BB	BB	AA	AA	AA	AA	BB	BB	BB	BB	AA	AA	AA	AA	AA	AA	BB	AA	AA	BB	BB
s238950	9	80.683	Sme2.5_00148.1	207039	160080	3e-66	E09	sb35	62876047	NS	NS	NS	NS	NS	NS	NS	NS	NS	AA	BB	BB	BB	AA	AA	BB	AA	BB	AA	BB	BB	AA	AA	AA	AA	BB	BB	BB	BB	AA	AA	AA	AA	AA	AA	BB	AA	AA	BB	BB
s97737	9	80.948	NS	NS	NS	NS	NS	NS	NS	NS	NS	NS	C03	23470012	2e-47	P09	53317000	4e-45	AA	BB	BB	BB	AA	AA	BB	AA	BB	AA	BB	BB	AA	AA	AA	AA	BB	BB	BB	BB	AA	AA	AA	AA	AA	AA	BB	AA	AA	BB	BB
s13832	9	81.37	Sme2.5_05449.1	41536	8701	7e-68	E09	sb35	63046166	NS	NS	NS	NS	NS	NS	NS	NS	NS	AA	BB	BB	BB	AA	AA	BB	AA	BB	AA	BB	BB	AA	AA	AA	AA	BB	BB	BB	BB	AA	AA	AA	AA	AA	AA	BB	AA	AA	BB	BB
s114444	9	81.717	NS	NS	NS	NS	NS	NS	NS	T09	67465449	1e-44	NS	NS	NS	NS	NS	NS	AA	BB	BB	BB	AA	AA	BB	AA	BB	AA	BB	BB	AA	AA	AA	AA	BB	BB	BB	BB	AA	AA	AA	AA	AA	AA	BB	AA	AA	BB	BB
s75674	9	82.125	Sme2.5_05449.1	41536	7213	8e-67	E09	sb35	63046166	T09	67582988	9e-52	C03	23023954	5e-54	P09	53572729	7e-57	AA	BB	BB	BB	AA	AA	BB	AA	BB	AA	BB	BB	AA	AA	AA	AA	BB	BB	BB	BB	AA	AA	AA	AA	AA	AA	BB	AA	AA	BB	BB
s176485	9	89.17	Sme2.5_05729.1	72229	4936	3e-66	E09	sb35	63933504	NS	NS	NS	NS	NS	NS	NS	NS	NS	AA	BB	BB	BB	AA	AA	BB	AA	BB	AA	BB	BB	AA	AA	BB	BB	BB	BB	BB	BB	AA	AA	AA	AA	AA	AA	BB	AA	AA	BB	BB
s239425	9	89.54	Sme2.5_03271.1	73461	30958	3e-66	NS	NS	NS	T09	68909088	1e-40	NS	NS	NS	P09	55266876	2e-42	AA	BB	BB	BB	AA	AA	BB	AA	BB	AA	BB	BB	AA	AA	BB	BB	BB	BB	BB	BB	AA	AA	AA	AA	AA	AA	BB	AA	AA	BB	BB
s157799	9	89.862	Sme2.5_01135.1	101427	47442	3e-66	E09	sb35	64415303	NS	NS	NS	NS	NS	NS	NS	NS	NS	AA	BB	BB	BB	AA	AA	BB	AA	BB	AA	BB	BB	AA	AA	BB	BB	BB	BB	BB	BB	AA	AA	AA	AA	AA	AA	BB	AA	AA	BB	BB
s86901	9	90.074	Sme2.5_05729.1	72229	3487	3e-66	E09	sb35	63933504	T09	68569286	2e-38	C06	30474936	2e-43	P09	54698547	3e-46	AA	BB	BB	BB	AA	AA	BB	AA	BB	AA	BB	BB	AA	AA	BB	BB	BB	BB	BB	BB	AA	AA	AA	AA	AA	AA	BB	AA	AA	BB	BB
s130798	9	90.395	Sme2.5_03271.1	73461	48743	3e-66	NS	NS	NS	NS	NS	NS	NS	NS	NS	NS	NS	NS	AA	BB	BB	BB	AA	AA	BB	AA	BB	AA	BB	BB	AA	AA	BB	BB	BB	BB	BB	AA	AA	AA	AA	AA	AA	AA	BB	AA	AA	BB	BB
s22397	9	90.771	Sme2.5_01135.1	101427	91494	7e-68	E09	sb35	64415303	NS	NS	NS	NS	NS	NS	P09	55503854	4e-30	AA	BB	BB	BB	AA	AA	BB	AA	BB	AA	BB	BB	AA	AA	BB	BB	BB	BB	BB	AA	AA	AA	AA	AA	AA	AA	BB	AA	AA	BB	BB
s144930	9	90.9	Sme2.5_00595.1	128632	51831	7e-68	E09	sb35	64893672	T09	69553587	3e-46	C03	15216777	1e-45	P09	56296345	1e-49	AA	BB	BB	BB	AA	AA	BB	AA	BB	AA	BB	BB	AA	AA	BB	BB	BB	BB	BB	BB	AA	AA	AA	AA	AA	AA	BB	AA	AA	BB	BB
s92553	9	91.055	Sme2.5_01135.1	101427	25551	3e-66	E09	sb35	64415303	NS	NS	NS	NS	NS	NS	NS	NS	NS	AA	BB	BB	BB	AA	AA	BB	AA	BB	AA	BB	BB	AA	AA	BB	BB	BB	BB	BB	BB	AA	AA	AA	AA	AA	AA	BB	AA	AA	BB	BB
s261519	9	91.677	Sme2.5_06621.1	33116	24594	3e-66	E09	sb35	64617588	T09	69262012	3e-51	NS	NS	NS	P09	55796758	1e-59	AA	BB	BB	BB	AA	AA	BB	AA	BB	AA	BB	BB	AA	AA	BB	BB	BB	BB	BB	AA	AA	AA	AA	AA	AA	AA	BB	AA	AA	BB	BB
s219745	9	94.368	Sme2.5_06323.1	35465	21463	7e-68	E09	sb35	65153289	NS	NS	NS	NS	NS	NS	P09	56590525	1e-44	AA	BB	BB	BB	AA	AA	BB	AA	BB	AA	BB	BB	AA	AA	BB	BB	BB	AA	BB	AA	AA	AA	AA	AA	AA	AA	BB	AA	AA	BB	BB
s141102	9	95.421	Sme2.5_00926.1	110344	62384	3e-66	E09	sb35	65210771	T09	69863092	1e-49	C03	12207072	4e-40	P09	56660461	6e-48	AA	BB	BB	BB	AA	AA	BB	AA	BB	AA	BB	BB	AA	AA	BB	BB	BB	AA	BB	AA	AA	AA	AA	AA	AA	AA	BB	AA	AA	BB	BB
s164902	9	95.601	Sme2.5_00926.1	110344	62587	3e-66	E09	sb35	65210771	T09	69863293	4e-50	C03	12206869	1e-35	NS	NS	NS	AA	BB	BB	BB	AA	AA	BB	AA	BB	AA	BB	BB	AA	AA	BB	BB	BB	AA	BB	AA	AA	AA	AA	AA	AA	AA	BB	AA	AA	BB	BB
s313383	9	96.289	Sme2.5_04376.1	53636	46294	7e-68	E09	sb35	65321645	T09	69957867	7e-53	C03	11960676	1e-55	P09	56768798	6e-58	AA	BB	BB	BB	AA	AA	BB	AA	BB	AA	BB	BB	AA	AA	BB	BB	BB	AA	BB	AA	AA	AA	AA	AA	AA	AA	BB	AA	AA	BB	BB
s239706	9	96.543	Sme2.5_04376.1	53636	46494	7e-68	E09	sb35	65321645	T09	69957670	1e-44	NS	NS	NS	P09	56768598	6e-53	AA	BB	BB	BB	AA	AA	BB	AA	BB	AA	BB	BB	AA	AA	BB	BB	BB	AA	BB	AA	AA	AA	AA	AA	AA	AA	BB	AA	AA	BB	BB
s236293	9	98.794	Sme2.5_00239.1	201644	134303	7e-68	E09	sb35	65452661	NS	NS	NS	NS	NS	NS	P09	56941146	3e-51	AA	BB	BB	BB	AA	AA	BB	AA	BB	AA	BB	BB	AA	AA	BB	BB	AA	AA	BB	AA	AA	AA	AA	AA	AA	AA	BB	AA	AA	BB	BB
s175878	9	100.253	Sme2.5_10493.1	19584	16540	7e-68	E09	sb35	65675601	T09	70332287	5e-24	NS	NS	NS	P09	57343424	5e-39	AA	BB	BB	BB	AA	AA	BB	AA	BB	AA	BB	BB	AA	AA	BB	BB	AA	AA	BB	AA	AA	AA	AA	AA	AA	AA	BB	AA	AA	BB	BB
s219786	9	100.399	Sme2.5_01339.1	95022	30468	3e-66	E09	sb35	65605929	NS	NS	NS	NS	NS	NS	NS	NS	NS	AA	BB	BB	BB	AA	AA	BB	AA	BB	AA	BB	BB	AA	AA	BB	BB	AA	AA	BB	AA	AA	AA	AA	AA	AA	AA	BB	AA	AA	BB	BB
s303403	9	101.13	Sme2.5_01339.1	95022	80014	3e-66	E09	sb35	65605929	NS	NS	NS	NS	NS	NS	P09	57318973	3e-26	AA	BB	BB	BB	AA	AA	BB	AA	BB	AA	BB	BB	AA	AA	BB	BB	AA	AA	BB	AA	AA	AA	AA	AA	AA	AA	BB	AA	AA	BB	BB
s114259	9	101.378	Sme2.5_01339.1	95022	80192	3e-66	E09	sb35	65605929	NS	NS	NS	NS	NS	NS	P09	57319098	1e-44	AA	BB	BB	BB	AA	AA	BB	AA	BB	AA	BB	BB	AA	AA	BB	BB	AA	AA	BB	AA	AA	AA	AA	AA	AA	AA	BB	AA	AA	BB	BB
s228496	9	102.005	Sme2.5_02724.1	68358	19893	7e-68	E09	sb35	65782969	T09	70420634	1e-59	C03	5882681	2e-47	P09	57533595	6e-58	AA	BB	BB	BB	AA	AA	BB	AA	BB	AA	BB	BB	AA	AA	BB	BB	AA	AA	BB	AA	AA	AA	AA	AA	AA	AA	BB	AA	AA	BB	BB
s37139	9	102.265	Sme2.5_03383.1	61529	51131	3e-66	E09	sb35	65735329	T09	70371887	5e-39	NS	NS	NS	NS	NS	NS	AA	BB	BB	BB	AA	AA	BB	AA	BB	AA	BB	BB	AA	AA	BB	BB	AA	AA	BB	AA	AA	AA	AA	AA	AA	AA	BB	AA	AA	BB	BB
s235792	9	102.415	Sme2.5_02724.1	68358	20042	7e-68	E09	sb35	65782969	T09	70420783	5e-59	C03	5882830	8e-47	P09	57533744	2e-57	AA	BB	BB	BB	AA	AA	BB	AA	BB	AA	BB	BB	AA	AA	BB	BB	AA	AA	BB	AA	AA	AA	AA	AA	AA	AA	BB	AA	AA	BB	BB
s226640	9	104.548	Sme2.5_00507.1	136099	38829	2e-67	E09	sb35	65879420	T09	70509147	2e-58	C03	4865712	6e-53	P09	57716894	3e-60	AA	BB	BB	BB	AA	AA	BB	AA	BB	AA	BB	BB	AA	AA	BB	BB	AA	AA	BB	AA	AA	AA	AA	AA	AA	AA	BB	AA	AA	BB	BB
s61282	9	104.951	Sme2.5_02724.1	68358	55808	3e-66	E09	sb35	65782969	NS	NS	NS	NS	NS	NS	NS	NS	NS	AA	BB	BB	BB	AA	AA	BB	AA	BB	AA	BB	BB	AA	AA	BB	BB	AA	AA	BB	AA	AA	AA	AA	AA	AA	AA	BB	AA	AA	BB	BB
s90950	9	105.42	Sme2.5_08011.1	27230	2774	3e-66	E09	sb35	66264460	T09	70927604	1e-54	C03	3745210	5e-54	P09	58549463	6e-58	AA	BB	BB	BB	AA	AA	BB	AA	BB	AA	BB	BB	AA	AA	BB	BB	AA	AA	BB	AA	AA	AA	AA	AA	AA	AA	BB	AA	AA	BB	BB
s100257	9	106.21	Sme2.5_00341.1	165361	61321	3e-66	E09	sb35	66342420	T09	70967110	7e-33	C03	2771891	1e-39	P09	58658129	5e-24	AA	BB	BB	BB	AA	AA	BB	AA	BB	AA	BB	BB	AA	AA	BB	BB	AA	AA	BB	AA	AA	AA	AA	AA	AA	AA	BB	AA	AA	BB	BB
s143034	9	106.756	Sme2.5_03673.1	57244	32224	7e-68	E09	sb35	66466270	NS	NS	NS	C03	2126969	5e-49	NS	NS	NS	AA	BB	BB	BB	AA	AA	BB	AA	BB	AA	BB	BB	AA	AA	BB	BB	AA	AA	BB	AA	AA	AA	AA	AA	AA	AA	BB	AA	AA	BB	BB
s250163	9	113.087	Sme2.5_00066.1	270888	199342	3e-66	E09	sb35	67129212	NS	NS	NS	NS	NS	NS	NS	NS	NS	AA	BB	BB	BB	AA	AA	BB	AA	BB	AA	BB	BB	AA	AA	BB	BB	AA	AA	AA	AA	AA	AA	AA	AA	AA	AA	BB	AA	AA	BB	BB
s32315	9	113.731	Sme2.5_03583.1	67985	44708	7e-68	E09	sb35	66931595	T09	71575981	2e-47	NS	NS	NS	P09	59924881	6e-48	AA	BB	BB	BB	AA	AA	BB	AA	BB	AA	BB	BB	AA	AA	BB	BB	AA	AA	AA	AA	AA	AA	AA	BB	AA	AA	BB	AA	AA	BB	BB
s82476	9	113.971	Sme2.5_00066.1	270888	197834	3e-66	E09	sb35	67129212	T01	97978212	7e-53	C06	32759363	1e-50	P04	49794977	1e-54	AA	BB	BB	BB	AA	AA	BB	AA	BB	AA	BB	BB	AA	AA	BB	BB	AA	AA	AA	AA	AA	AA	AA	BB	AA	AA	BB	AA	AA	BB	BB
s22922	9	114.431	Sme2.5_00066.1	270888	244287	1e-64	E09	sb35	67129212	NS	NS	NS	NS	NS	NS	NS	NS	NS	AA	BB	BB	BB	AA	AA	BB	AA	BB	AA	BB	BB	AA	AA	BB	BB	AA	AA	AA	AA	AA	AA	AA	BB	AA	AA	BB	AA	AA	BB	BB
s31001	9	115.041	Sme2.5_00066.1	270888	197570	3e-66	E09	sb35	67129212	T01	97978476	1e-59	C06	32759099	2e-57	P04	49794713	6e-63	AA	BB	BB	BB	AA	AA	BB	AA	BB	AA	BB	BB	AA	AA	BB	BB	AA	AA	AA	AA	AA	AA	AA	BB	AA	AA	BB	AA	AA	BB	BB
s22823	9	115.317	Sme2.5_00066.1	270888	238807	3e-66	E09	sb35	67129212	NS	NS	NS	NS	NS	NS	NS	NS	NS	AA	BB	BB	BB	AA	AA	BB	AA	BB	AA	BB	BB	AA	AA	BB	BB	AA	AA	AA	AA	AA	AA	AA	BB	AA	AA	BB	AA	AA	BB	BB
s176384	9	115.46	Sme2.5_00066.1	270888	255379	3e-66	E09	sb35	67129212	T09	71926946	1e-54	C03	8785839	1e-45	P09	60464031	1e-59	AA	BB	BB	BB	AA	AA	BB	AA	BB	AA	BB	BB	AA	AA	BB	BB	AA	AA	AA	AA	AA	BB	AA	BB	AA	AA	BB	AA	AA	BB	BB
s113739	9	116.063	Sme2.5_00179.1	247040	210670	3e-66	E04	sb18	63850318	T09	71971708	1e-49	NS	NS	NS	P09	60586587	3e-46	AA	BB	BB	BB	AA	AA	BB	AA	BB	AA	BB	BB	AA	AA	BB	BB	AA	AA	AA	AA	AA	AA	AA	BB	AA	AA	BB	AA	AA	BB	BB
s133006	9	116.825	Sme2.5_01863.1	84188	37125	3e-66	E09	sb35	67379425	T09	72112377	1e-45	C03	6577759	4e-40	P09	61075937	3e-51	AA	BB	BB	BB	AA	BB	BB	AA	BB	BB	BB	BB	AA	AA	BB	BB	AA	AA	AA	AA	AA	AA	AA	BB	AA	AA	BB	AA	AA	BB	BB
s217387	9	116.985	Sme2.5_01863.1	84188	37265	3e-66	E09	sb35	67379425	T09	72112242	4e-45	C03	6577894	1e-39	P09	61075797	3e-51	AA	BB	BB	BB	AA	BB	BB	AA	BB	BB	BB	BB	AA	AA	BB	BB	AA	AA	AA	AA	AA	AA	AA	BB	AA	AA	BB	AA	AA	BB	BB
s199293	9	117.213	Sme2.5_01863.1	84188	65179	7e-68	E09	sb35	67379425	NS	NS	NS	NS	NS	NS	NS	NS	NS	AA	BB	BB	BB	AA	AA	BB	AA	BB	AA	BB	BB	AA	AA	BB	BB	AA	AA	AA	AA	AA	AA	AA	BB	AA	AA	BB	AA	AA	BB	BB
s15384	9	117.87	Sme2.5_03596.1	58098	10266	7e-68	E09	sb35	67442649	NS	NS	NS	NS	NS	NS	NS	NS	NS	AA	BB	BB	BB	AA	AA	BB	AA	BB	AA	BB	BB	AA	AA	BB	BB	AA	AA	AA	AA	AA	AA	AA	BB	AA	AA	BB	AA	AA	BB	BB
s85500	9	117.977	Sme2.5_03596.1	58098	12820	7e-68	E09	sb35	67442649	NS	NS	NS	NS	NS	NS	P09	61132370	5e-34	AA	BB	BB	BB	AA	AA	BB	AA	BB	AA	BB	BB	AA	AA	BB	BB	AA	AA	AA	AA	AA	AA	AA	BB	AA	AA	BB	AA	AA	BB	BB
s92935	9	118.146	Sme2.5_03596.1	58098	10715	3e-66	E09	sb35	67442649	NS	NS	NS	NS	NS	NS	P09	61130708	2e-47	AA	BB	BB	BB	AA	AA	BB	AA	BB	AA	BB	BB	AA	AA	BB	BB	AA	AA	AA	AA	AA	AA	AA	BB	AA	AA	BB	AA	AA	BB	BB
s264306	9	118.72	Sme2.5_03596.1	58098	41566	3e-66	E09	sb35	67442649	T09	72176209	1e-54	C03	6471723	5e-54	P09	61158831	3e-56	AA	BB	BB	BB	AA	AA	BB	AA	BB	AA	BB	BB	AA	AA	BB	BB	AA	AA	AA	AA	AA	AA	AA	BB	AA	AA	BB	AA	AA	BB	BB
s279512	9	118.882	Sme2.5_07080.1	30957	13890	3e-66	E09	sb35	67502886	T09	72228564	2e-52	NS	NS	NS	P09	61225164	3e-51	AA	BB	BB	BB	BB	AA	BB	AA	BB	AA	BB	BB	AA	AA	BB	BB	AA	AA	AA	AA	AA	AA	AA	BB	AA	AA	BB	AA	AA	BB	BB
s219361	9	119.183	Sme2.5_01863.1	84188	37263	7e-68	E09	sb35	67379425	NS	NS	NS	C03	6577897	2e-43	P09	61075799	1e-49	AA	BB	BB	BB	AA	BB	BB	AA	BB	BB	BB	BB	AA	AA	BB	BB	AA	AA	AA	AA	AA	AA	AA	BB	AA	AA	BB	AA	AA	BB	BB
s218099	9	121.131	Sme2.5_07080.1	30957	8829	3e-66	E09	sb35	67502886	NS	NS	NS	NS	NS	NS	NS	NS	NS	AA	BB	BB	BB	BB	BB	BB	AA	BB	BB	BB	BB	AA	AA	BB	BB	AA	AA	AA	AA	AA	AA	AA	BB	AA	AA	BB	AA	AA	BB	BB
s251408	10	0	Sme2.5_01704.1	86065	81079	7e-68	E10	sb36	2416409	T05	2377790	4e-35	NS	NS	NS	NS	NS	NS	BB	BB	AA	BB	AA	AA	BB	BB	BB	AA	BB	AA	AA	BB	BB	BB	AA	AA	BB	BB	AA	AA	AA	BB	AA	AA	AA	AA	BB	BB	AA
s98239	10	0.242	Sme2.5_12711.1	17101	3063	7e-68	NS	NS	NS	NS	NS	NS	NS	NS	NS	NS	NS	NS	BB	BB	AA	BB	AA	AA	BB	BB	BB	AA	BB	AA	AA	BB	BB	BB	AA	AA	BB	BB	AA	AA	AA	BB	AA	AA	AA	AA	BB	BB	AA
s201005	10	0.723	Sme2.5_02642.1	69323	60166	3e-66	E10	sb36	2762142	T05	2784670	3e-51	C11	144319	5e-44	P05	3834113	3e-46	BB	BB	AA	BB	AA	AA	BB	BB	BB	AA	BB	AA	AA	BB	BB	BB	AA	AA	BB	BB	AA	AA	AA	BB	AA	AA	AA	AA	BB	BB	AA
s223868	10	1.209	Sme2.5_02642.1	69323	64228	3e-66	E10	sb36	2762142	NS	NS	NS	NS	NS	NS	NS	NS	NS	BB	BB	AA	BB	AA	AA	BB	BB	BB	AA	BB	AA	AA	BB	BB	BB	AA	AA	BB	BB	AA	AA	AA	BB	AA	AA	AA	AA	BB	BB	AA
s19801	10	1.479	Sme2.5_02642.1	69323	62610	1e-64	E10	sb36	2762142	T05	2787315	2e-33	NS	NS	NS	NS	NS	NS	BB	BB	AA	BB	AA	AA	BB	BB	BB	AA	BB	AA	AA	BB	BB	BB	AA	AA	BB	BB	AA	AA	AA	BB	AA	AA	AA	AA	BB	BB	AA
s218691	10	2.118	Sme2.5_06267.1	35826	22987	7e-68	E10	sb36	2804384	T05	2808036	3e-51	C11	188091	4e-45	P05	3809983	6e-48	BB	BB	AA	BB	AA	AA	BB	BB	BB	AA	BB	AA	AA	BB	BB	BB	AA	AA	BB	BB	AA	AA	AA	BB	AA	AA	AA	AA	BB	BB	AA
s166830	10	5.295	Sme2.5_03748.1	56343	29591	7e-68	E10	sb36	3181498	NS	NS	NS	NS	NS	NS	NS	NS	NS	BB	BB	AA	BB	AA	AA	BB	BB	BB	AA	BB	AA	AA	BB	BB	BB	AA	AA	BB	BB	AA	AA	AA	BB	AA	AA	AA	BB	BB	BB	AA
s232535	10	10.548	Sme2.5_01323.1	95503	34965	7e-68	E10	sb36	3512819	T05	3495738	1e-49	C11	1777438	3e-36	P05	2874202	6e-48	BB	BB	AA	BB	AA	AA	BB	BB	BB	AA	BB	AA	AA	BB	BB	BB	AA	AA	BB	BB	AA	AA	BB	AA	AA	AA	AA	BB	BB	BB	AA
s135367	10	11.329	Sme2.5_01323.1	95503	32588	7e-68	E10	sb36	3512819	NS	NS	NS	NS	NS	NS	NS	NS	NS	BB	BB	AA	BB	AA	AA	BB	BB	BB	AA	BB	AA	AA	BB	BB	AA	AA	AA	BB	BB	AA	AA	BB	AA	AA	AA	AA	BB	BB	BB	AA
s145502	10	16.275	Sme2.5_01323.1	95503	82500	7e-68	E10	sb36	3512819	T05	3547464	1e-50	C11	1695172	2e-38	P05	2821455	4e-59	BB	BB	AA	BB	AA	AA	BB	BB	BB	AA	BB	AA	BB	BB	BB	AA	BB	AA	BB	BB	AA	BB	BB	AA	AA	AA	AA	BB	BB	BB	BB
s22885	10	17.038	Sme2.5_01435.1	92499	23270	7e-68	E10	sb36	3756538	NS	NS	NS	NS	NS	NS	NS	NS	NS	BB	BB	AA	BB	AA	AA	BB	BB	BB	AA	BB	AA	BB	BB	BB	AA	BB	AA	BB	BB	AA	BB	BB	AA	AA	AA	AA	BB	BB	BB	BB
s309637	10	18.126	Sme2.5_13279.1	22489	1290	7e-63	E03	sb13	1068003	NS	NS	NS	NS	NS	NS	NS	NS	NS	BB	BB	AA	BB	AA	AA	BB	BB	BB	AA	BB	AA	BB	BB	BB	AA	BB	AA	BB	BB	AA	BB	BB	AA	AA	AA	AA	BB	BB	BB	AA
s84435	10	18.726	Sme2.5_06821.1	32057	22625	1e-64	E01	sb03	83199661	NS	NS	NS	NS	NS	NS	NS	NS	NS	BB	BB	AA	BB	AA	AA	BB	BB	BB	AA	BB	AA	BB	BB	BB	AA	BB	AA	BB	BB	AA	BB	BB	AA	AA	AA	AA	BB	BB	BB	BB
s174234	10	19.329	Sme2.5_00190.1	190792	124674	3e-66	E10	sb36	4093125	NS	NS	NS	NS	NS	NS	NS	NS	NS	BB	BB	AA	BB	AA	AA	BB	BB	BB	AA	BB	AA	BB	BB	BB	AA	BB	AA	BB	BB	AA	BB	BB	AA	AA	AA	AA	BB	BB	BB	BB
s166066	10	19.627	Sme2.5_00468.1	197709	129494	3e-66	E10	sb37	3491757	NS	NS	NS	NS	NS	NS	NS	NS	NS	BB	BB	AA	BB	AA	AA	BB	BB	BB	AA	BB	AA	BB	BB	BB	AA	BB	AA	BB	BB	AA	BB	BB	AA	AA	AA	AA	BB	BB	BB	BB
s107530	10	20.222	Sme2.5_00468.1	197709	131410	8e-67	E10	sb37	3491757	T12	3433029	2e-37	C09	252293636	1e-39	P12	1995051	2e-37	BB	BB	AA	BB	AA	AA	BB	BB	BB	AA	BB	AA	BB	BB	BB	AA	BB	AA	BB	BB	AA	BB	BB	AA	AA	AA	AA	BB	BB	BB	BB
s275838	10	20.915	Sme2.5_00128.1	198302	39512	7e-68	E10	sb38inv	549267	T12	491759	1e-64	C09	64770898	4e-55	P12	6546850	6e-63	BB	BB	AA	BB	AA	AA	BB	BB	BB	AA	BB	AA	BB	BB	BB	AA	BB	AA	BB	BB	AA	BB	BB	AA	AA	AA	AA	BB	BB	BB	BB
s91636	10	21.522	Sme2.5_03682.1	96083	28676	3e-66	E10	sb38inv	289734	T12	3567008	7e-38	NS	NS	NS	P12	1836679	3e-41	BB	BB	AA	BB	AA	AA	BB	BB	BB	AA	BB	AA	BB	BB	BB	AA	BB	AA	BB	BB	AA	BB	BB	AA	AA	AA	AA	BB	BB	BB	BB
s8353	10	22.829	Sme2.5_17431.1	7951	3110	3e-66	NS	NS	NS	NS	NS	NS	NS	NS	NS	NS	NS	NS	BB	BB	AA	BB	AA	AA	BB	BB	BB	AA	BB	AA	BB	BB	BB	AA	BB	AA	BB	BB	AA	BB	BB	AA	AA	AA	AA	BB	BB	BB	BB
s257182	10	23.301	Sme2.5_03274.1	97077	78309	2e-67	E10	sb38inv	404618	NS	NS	NS	NS	NS	NS	NS	NS	NS	BB	BB	AA	BB	AA	AA	BB	BB	BB	AA	BB	AA	BB	BB	BB	AA	BB	AA	BB	BB	AA	BB	BB	AA	AA	AA	AA	BB	BB	BB	BB
s283598	10	25.001	Sme2.5_05137.1	44011	40798	1e-64	E10	sb39	3780061	NS	NS	NS	NS	NS	NS	NS	NS	NS	BB	BB	AA	BB	AA	AA	BB	BB	BB	AA	BB	AA	BB	BB	BB	AA	BB	AA	BB	BB	AA	BB	BB	AA	AA	AA	AA	BB	BB	BB	BB
s253246	10	25.738	Sme2.5_13727.1	12895	4394	7e-68	NS	NS	NS	T12	3833816	7e-33	C09	74144126	2e-27	P12	1471568	8e-37	BB	BB	AA	BB	AA	AA	BB	BB	BB	AA	BB	AA	BB	BB	BB	AA	BB	AA	BB	BB	AA	BB	BB	AA	AA	AA	AA	BB	BB	BB	BB
s27321	10	27.548	Sme2.5_05137.1	44011	12033	7e-68	E10	sb39	3780061	T12	3787611	2e-58	C09	70070609	6e-58	P12	1505920	2e-48	BB	BB	AA	BB	AA	AA	BB	BB	AA	AA	AA	AA	BB	BB	BB	AA	BB	AA	BB	BB	AA	BB	BB	AA	AA	AA	AA	BB	BB	BB	BB
s28573	10	34.586	Sme2.5_07454.1	49159	36660	7e-68	E10	sb39	4142784	T12	4132811	8e-57	C09	252073814	6e-53	P12	1145739	2e-58	BB	BB	AA	BB	AA	AA	BB	BB	AA	AA	AA	AA	BB	BB	BB	AA	BB	AA	BB	BB	AA	BB	BB	AA	AA	BB	AA	BB	BB	BB	BB
s9124	10	36.239	Sme2.5_03842.1	85969	84859	7e-68	E10	sb39	4462876	NS	NS	NS	NS	NS	NS	NS	NS	NS	BB	BB	AA	BB	AA	AA	BB	BB	AA	AA	AA	AA	BB	BB	BB	AA	BB	AA	BB	BB	BB	BB	BB	AA	AA	BB	AA	BB	BB	BB	BB
s76965	10	36.916	Sme2.5_00141.1	191553	28035	4e-65	E10	sb39	4631447	T12	4546107	9e-47	C09	77375460	6e-28	P12	644132	8e-47	BB	BB	AA	BB	AA	AA	BB	BB	AA	AA	AA	AA	BB	BB	BB	AA	BB	AA	BB	BB	BB	BB	BB	AA	AA	BB	AA	BB	BB	BB	BB
s287638	10	37.721	Sme2.5_00628.1	126291	122302	3e-66	E10	sb39	4826964	NS	NS	NS	C11	14912889	5e-49	P12	441682	5e-49	BB	BB	AA	BB	AA	AA	BB	BB	AA	AA	AA	AA	BB	BB	BB	AA	BB	AA	BB	BB	BB	BB	BB	AA	AA	BB	AA	BB	BB	BB	BB
s235002	10	43.401	Sme2.5_17597.1	7780	4719	8e-67	NS	NS	NS	T07	4028615	2e-48	C10	17208365	5e-49	P06	34904500	3e-46	BB	BB	BB	BB	AA	AA	BB	BB	AA	AA	AA	AA	BB	BB	BB	AA	BB	AA	BB	BB	BB	BB	BB	AA	AA	BB	BB	BB	BB	BB	BB
s181245	10	44.21	Sme2.5_08341.1	28289	3203	3e-66	E10	sb41	5580497	NS	NS	NS	NS	NS	NS	NS	NS	NS	BB	BB	BB	BB	AA	AA	BB	BB	AA	AA	AA	AA	BB	BB	BB	AA	BB	AA	BB	BB	BB	BB	BB	AA	AA	BB	BB	BB	BB	BB	BB
s254242	10	44.752	Sme2.5_04213.1	52035	17314	3e-66	E10	sb41	5553883	T03	35736179	4e-35	C10	228864722	6e-28	NS	NS	NS	BB	BB	BB	BB	AA	AA	BB	BB	AA	AA	AA	AA	BB	BB	BB	AA	BB	AA	BB	BB	BB	BB	BB	BB	AA	BB	BB	BB	BB	BB	BB
s224315	10	45.534	Sme2.5_02107.1	78027	59904	1e-64	E10	sb41	5646175	T12	5602857	1e-59	C03	50666878	5e-49	P12	9644766	3e-61	BB	BB	BB	BB	AA	AA	BB	BB	AA	AA	AA	AA	BB	BB	BB	AA	BB	AA	BB	BB	BB	BB	BB	BB	AA	BB	BB	BB	BB	BB	BB
s95666	10	46.307	Sme2.5_01168.1	113548	75897	7e-68	E10	sb41	6487899	NS	NS	NS	NS	NS	NS	NS	NS	NS	BB	BB	BB	BB	AA	AA	BB	BB	AA	AA	AA	AA	BB	BB	BB	AA	BB	AA	BB	BB	BB	BB	BB	BB	AA	BB	BB	BB	BB	BB	BB
s125262	10	46.512	Sme2.5_06655.1	32884	32853	7e-63	NS	NS	NS	NS	NS	NS	NS	NS	NS	NS	NS	NS	BB	BB	BB	BB	AA	AA	BB	BB	AA	AA	AA	AA	BB	BB	BB	AA	BB	AA	BB	BB	BB	BB	BB	BB	AA	BB	BB	BB	BB	BB	BB
s140703	10	47.203	Sme2.5_10663.1	19143	6424	7e-63	NS	NS	NS	NS	NS	NS	NS	NS	NS	NS	NS	NS	BB	BB	BB	BB	AA	AA	BB	BB	AA	AA	AA	AA	BB	BB	BB	AA	BB	AA	BB	BB	BB	BB	BB	BB	AA	BB	BB	BB	BB	BB	BB
s43517	10	47.364	Sme2.5_12020.1	16105	10037	3e-66	E10	sb41	10388107	T12	10388720	5e-64	C03	158853461	4e-60	P12	13151457	2e-62	BB	BB	BB	BB	AA	AA	BB	BB	AA	AA	AA	AA	BB	BB	BB	AA	BB	AA	BB	BB	BB	BB	BB	BB	AA	BB	BB	BB	BB	BB	BB
s304802	10	47.805	Sme2.5_22157.1	4247	2508	1e-50	NS	NS	NS	NS	NS	NS	NS	NS	NS	NS	NS	NS	BB	BB	BB	BB	AA	AA	BB	BB	AA	AA	AA	AA	BB	BB	BB	AA	BB	AA	BB	BB	BB	BB	BB	BB	AA	BB	BB	BB	BB	BB	BB
s205426	10	56.442	Sme2.5_07165.1	30643	25780	3e-56	NS	NS	NS	NS	NS	NS	NS	NS	NS	NS	NS	NS	BB	BB	BB	BB	BB	AA	BB	BB	AA	AA	AA	AA	BB	AA	BB	AA	BB	AA	AA	BB	BB	BB	BB	BB	AA	AA	BB	AA	BB	BB	BB
s193847	10	56.647	Sme2.5_19887.1	5797	3973	7e-58	NS	NS	NS	NS	NS	NS	NS	NS	NS	NS	NS	NS	BB	BB	BB	BB	BB	AA	BB	BB	AA	AA	AA	AA	BB	AA	BB	AA	BB	AA	AA	BB	BB	BB	BB	BB	AA	AA	BB	AA	BB	BB	BB
s266851	10	56.867	Sme2.5_07165.1	30643	25633	7e-58	NS	NS	NS	NS	NS	NS	NS	NS	NS	NS	NS	NS	BB	BB	BB	BB	BB	AA	BB	BB	AA	AA	AA	AA	BB	AA	BB	AA	BB	AA	AA	BB	BB	BB	BB	BB	AA	AA	BB	AA	BB	BB	BB
s251185	10	58.662	Sme2.5_00885.1	121259	44328	7e-68	E03	sb13	1397059	NS	NS	NS	NS	NS	NS	NS	NS	NS	BB	BB	BB	BB	BB	AA	BB	BB	AA	AA	AA	AA	BB	AA	BB	AA	BB	AA	AA	BB	BB	BB	BB	AA	AA	AA	BB	AA	AA	BB	BB
s251805	10	58.8	Sme2.5_00885.1	121259	1709	3e-66	E03	sb13	1397059	NS	NS	NS	NS	NS	NS	NS	NS	NS	BB	BB	BB	BB	BB	AA	BB	BB	AA	AA	AA	AA	BB	AA	BB	AA	BB	AA	AA	BB	BB	BB	BB	AA	AA	AA	BB	AA	AA	BB	BB
s101610	10	61.146	Sme2.5_07394.1	29625	14439	7e-68	E10	sb42	1598829	NS	NS	NS	C11	28686065	1e-50	NS	NS	NS	BB	BB	BB	BB	BB	AA	BB	BB	AA	AA	AA	AA	BB	AA	BB	AA	BB	AA	AA	BB	BB	BB	BB	AA	AA	AA	BB	AA	AA	BB	BB
s174489	10	61.936	Sme2.5_01130.1	101550	65177	3e-66	E10	sb42	1656310	T05	1646400	2e-48	NS	NS	NS	P05	5943527	2e-48	BB	BB	BB	BB	BB	AA	BB	BB	AA	AA	AA	AA	BB	AA	BB	AA	BB	AA	AA	BB	BB	BB	BB	AA	AA	AA	BB	AA	AA	BB	BB
s245341	10	63.441	Sme2.5_01130.1	101550	64860	3e-66	E10	sb42	1656310	NS	NS	NS	NS	NS	NS	NS	NS	NS	BB	BB	BB	BB	BB	AA	BB	BB	BB	AA	BB	AA	BB	AA	BB	AA	BB	AA	AA	BB	BB	BB	BB	AA	AA	AA	BB	AA	AA	BB	BB
s285594	10	63.597	Sme2.5_01130.1	101550	63561	1e-64	E10	sb42	1656310	NS	NS	NS	C04	112145118	4e-20	NS	NS	NS	BB	BB	BB	BB	BB	AA	BB	BB	BB	AA	BB	AA	BB	AA	BB	AA	BB	AA	AA	BB	BB	BB	BB	AA	AA	AA	BB	AA	AA	BB	BB
s139923	10	63.911	Sme2.5_01130.1	101550	65387	3e-66	E10	sb42	1656310	NS	NS	NS	NS	NS	NS	NS	NS	NS	BB	BB	BB	BB	BB	AA	BB	BB	BB	AA	BB	AA	BB	AA	BB	AA	BB	AA	AA	BB	BB	BB	BB	AA	AA	AA	BB	AA	AA	BB	BB
s306566	10	64.501	Sme2.5_14124.1	12283	3797	3e-66	E10	sb42	1946441	NS	NS	NS	NS	NS	NS	NS	NS	NS	BB	BB	BB	BB	BB	AA	BB	BB	BB	AA	BB	AA	BB	AA	BB	AA	BB	AA	AA	BB	BB	BB	BB	AA	AA	AA	BB	AA	AA	BB	BB
s138381	10	64.803	Sme2.5_07438.1	53866	1050	7e-68	E10	sb43	58499246	NS	NS	NS	NS	NS	NS	NS	NS	NS	BB	BB	BB	BB	BB	AA	BB	BB	BB	AA	BB	AA	BB	AA	BB	AA	BB	AA	AA	BB	BB	BB	BB	AA	AA	AA	BB	AA	AA	BB	BB
s101456	10	64.935	Sme2.5_25465.1	2647	2194	2e-52	NS	NS	NS	NS	NS	NS	NS	NS	NS	NS	NS	NS	BB	BB	BB	BB	BB	AA	BB	BB	BB	AA	BB	AA	BB	AA	BB	AA	BB	AA	AA	BB	BB	BB	BB	AA	AA	AA	BB	AA	AA	BB	BB
s294570	10	65.557	Sme2.5_03581.1	82757	53481	3e-66	E10	sb43	57845920	T10	58525144	9e-47	C10	166176074	2e-47	P10	48614959	8e-47	BB	BB	BB	BB	BB	AA	BB	BB	BB	AA	BB	AA	BB	AA	BB	AA	BB	AA	AA	BB	BB	BB	BB	AA	AA	AA	BB	AA	AA	BB	BB
s109329	10	65.697	Sme2.5_25465.1	2647	2309	7e-53	NS	NS	NS	NS	NS	NS	NS	NS	NS	NS	NS	NS	BB	BB	BB	BB	BB	AA	BB	BB	BB	AA	BB	AA	BB	AA	BB	AA	BB	AA	AA	BB	BB	BB	BB	AA	AA	AA	BB	AA	AA	BB	BB
s123956	10	65.947	Sme2.5_07389.1	29660	11339	7e-68	E10	sb44	5911371	NS	NS	NS	NS	NS	NS	NS	NS	NS	BB	BB	BB	BB	BB	AA	BB	BB	BB	AA	BB	AA	BB	AA	BB	AA	BB	AA	AA	BB	BB	BB	BB	AA	AA	AA	BB	AA	AA	BB	BB
s227958	10	73.468	Sme2.5_00378.1	234758	168961	7e-68	E04	sb18	56734656	NS	NS	NS	NS	NS	NS	P10	52684719	3e-41	BB	BB	BB	BB	BB	AA	BB	BB	BB	AA	BB	AA	BB	AA	BB	BB	BB	AA	AA	BB	BB	BB	BB	AA	BB	AA	BB	AA	BB	BB	AA
s18521	10	73.714	Sme2.5_02082.1	78390	29760	7e-68	E10	sb45inv	64352522	NS	NS	NS	NS	NS	NS	P10	52158257	2e-28	BB	AA	BB	BB	BB	AA	BB	BB	BB	AA	BB	AA	BB	AA	BB	BB	BB	AA	AA	BB	BB	BB	BB	AA	BB	AA	BB	AA	BB	BB	AA
s164173	10	74.009	Sme2.5_02720.1	99923	6532	3e-66	E10	sb45inv	64214148	NS	NS	NS	NS	NS	NS	NS	NS	NS	BB	AA	BB	BB	BB	AA	BB	BB	BB	AA	BB	AA	BB	AA	BB	BB	BB	AA	AA	BB	BB	BB	BB	AA	BB	AA	BB	AA	BB	BB	AA
s189570	10	74.507	Sme2.5_03432.1	70174	45341	3e-66	E10	sb45inv	63971184	T10	64641514	7e-33	NS	NS	NS	P10	53473768	8e-47	BB	AA	BB	BB	BB	AA	BB	BB	BB	AA	BB	AA	BB	AA	BB	BB	BB	AA	AA	BB	BB	BB	BB	AA	BB	AA	BB	AA	BB	BB	AA
s229834	10	74.816	Sme2.5_07099.1	45117	5805	3e-66	E09	sb35	6038884	NS	NS	NS	NS	NS	NS	NS	NS	NS	BB	AA	BB	BB	BB	AA	BB	BB	BB	AA	BB	AA	BB	AA	BB	BB	BB	AA	AA	BB	BB	BB	BB	AA	BB	AA	BB	AA	BB	BB	AA
s170626	10	75.099	Sme2.5_00378.1	234758	218032	7e-68	E04	sb18	56734656	T10	64675257	5e-29	C10	194202843	6e-23	P10	53384268	8e-47	BB	AA	BB	BB	BB	AA	BB	BB	BB	AA	BB	AA	BB	AA	BB	BB	BB	AA	AA	BB	BB	BB	BB	AA	BB	AA	BB	AA	BB	BB	AA
s280507	10	75.267	Sme2.5_07099.1	45117	5643	3e-66	E09	sb35	6038884	NS	NS	NS	NS	NS	NS	NS	NS	NS	BB	AA	BB	BB	BB	AA	BB	BB	BB	AA	BB	AA	BB	AA	BB	BB	BB	AA	AA	BB	BB	BB	BB	AA	BB	AA	BB	AA	BB	BB	AA
s266577	10	84.393	Sme2.5_06926.1	31606	27854	3e-66	E10	sb45inv	63092760	NS	NS	NS	NS	NS	NS	NS	NS	NS	BB	AA	BB	BB	BB	AA	BB	BB	BB	AA	BB	AA	BB	AA	BB	BB	BB	AA	AA	BB	BB	AA	BB	AA	BB	AA	BB	AA	BB	BB	AA
s181279	10	91.198	Sme2.5_01301.1	96120	62468	7e-68	E10	sb45inv	62817668	T10	63480745	1e-34	C10	218307759	4e-35	P10	55438473	2e-37	BB	AA	BB	BB	BB	AA	BB	BB	BB	AA	BB	AA	BB	AA	BB	BB	BB	AA	AA	BB	BB	AA	BB	AA	BB	AA	BB	AA	AA	BB	AA
s74499	10	91.96	Sme2.5_00311.1	177669	89520	3e-66	E10	sb45inv	62741904	T10	63413935	5e-39	C10	219561992	2e-42	P10	55551639	1e-44	BB	AA	BB	BB	BB	AA	BB	BB	BB	AA	BB	AA	BB	AA	BB	BB	BB	AA	AA	BB	BB	AA	BB	AA	BB	AA	BB	AA	AA	BB	AA
s4049	10	94.517	Sme2.5_01301.1	96120	53742	3e-66	E10	sb45inv	62817668	NS	NS	NS	NS	NS	NS	NS	NS	NS	BB	AA	BB	BB	BB	AA	BB	BB	BB	AA	BB	BB	BB	AA	BB	BB	BB	AA	AA	BB	BB	AA	BB	BB	BB	AA	BB	AA	AA	BB	AA
s184978	10	97.067	Sme2.5_07484.1	41152	20434	7e-63	E10	sb45inv	62415972	T10	63087986	7e-43	NS	NS	NS	P10	55892206	6e-43	BB	AA	BB	BB	BB	AA	BB	BB	BB	AA	BB	BB	AA	AA	BB	BB	BB	AA	AA	BB	BB	AA	BB	AA	BB	AA	AA	AA	AA	BB	AA
s183917	10	97.871	Sme2.5_00565.1	130503	50340	7e-68	E10	sb45inv	62352387	NS	NS	NS	NS	NS	NS	NS	NS	NS	BB	AA	AA	BB	BB	AA	BB	BB	BB	AA	BB	BB	AA	AA	BB	BB	BB	AA	AA	BB	BB	AA	BB	AA	BB	AA	AA	AA	AA	BB	AA
s184766	10	98.436	Sme2.5_00097.1	209888	47109	3e-66	E10	sb45inv	61837162	T10	62574973	3e-56	C10	225935228	5e-49	P10	56453944	3e-56	BB	AA	AA	BB	BB	AA	BB	BB	BB	AA	BB	BB	AA	AA	BB	BB	BB	AA	AA	BB	BB	AA	BB	BB	BB	AA	AA	AA	AA	BB	AA
s296176	10	98.702	Sme2.5_22199.1	4232	2849	7e-68	E10	sb45inv	61892522	T10	62567304	7e-53	C10	225944652	8e-47	P10	56461681	6e-53	BB	AA	AA	BB	BB	AA	BB	BB	BB	AA	BB	BB	AA	AA	BB	BB	BB	AA	AA	BB	BB	AA	BB	BB	BB	AA	AA	AA	AA	BB	AA
s255019	10	98.844	Sme2.5_00097.1	209888	48202	3e-66	E10	sb45inv	61837162	T10	62573876	4e-45	NS	NS	NS	P10	56455044	4e-45	BB	AA	AA	BB	BB	AA	BB	BB	BB	AA	BB	BB	AA	AA	BB	BB	BB	AA	AA	BB	BB	AA	BB	BB	BB	AA	AA	AA	AA	BB	AA
s313690	10	99.464	Sme2.5_00097.1	209888	93271	8e-67	E10	sb45inv	61837162	NS	NS	NS	NS	NS	NS	NS	NS	NS	BB	AA	AA	BB	BB	AA	BB	BB	BB	AA	BB	BB	AA	AA	BB	BB	BB	AA	AA	BB	BB	AA	BB	BB	BB	AA	AA	AA	AA	BB	AA
s148674	10	100.255	Sme2.5_00034.1	263220	114975	7e-68	E10	sb45inv	61479392	T10	62205254	7e-53	C10	227277519	5e-54	P10	56887993	6e-58	BB	AA	AA	BB	BB	AA	BB	BB	BB	AA	BB	BB	AA	AA	BB	BB	BB	AA	AA	BB	BB	AA	BB	BB	BB	AA	AA	AA	AA	BB	AA
s295146	10	100.439	Sme2.5_00234.1	166753	40053	7e-68	E10	sb45inv	61637565	NS	NS	NS	NS	NS	NS	NS	NS	NS	BB	AA	AA	BB	BB	AA	BB	BB	BB	AA	BB	BB	AA	AA	BB	BB	BB	AA	AA	BB	BB	AA	BB	BB	BB	AA	AA	AA	AA	BB	AA
s176236	10	104.217	Sme2.5_01443.1	92117	16023	4e-65	E10	sb45inv	61183284	NS	NS	NS	NS	NS	NS	NS	NS	NS	BB	AA	AA	BB	BB	BB	BB	BB	BB	BB	BB	BB	AA	AA	BB	BB	BB	AA	AA	BB	BB	AA	BB	BB	BB	AA	AA	AA	AA	BB	AA
s160366	10	104.42	Sme2.5_01702.1	147983	110336	3e-66	E10	sb45inv	61281494	NS	NS	NS	C10	228039281	8e-37	NS	NS	NS	BB	AA	AA	BB	BB	BB	BB	BB	BB	BB	BB	BB	AA	AA	BB	BB	BB	AA	AA	BB	BB	AA	BB	BB	BB	AA	AA	AA	AA	BB	AA
s245655	10	105.202	Sme2.5_03039.1	91774	51564	1e-64	E10	sb45inv	61123111	T10	61811027	1e-44	NS	NS	NS	P10	57405987	1e-44	BB	AA	AA	BB	BB	BB	BB	BB	BB	BB	BB	BB	AA	AA	BB	BB	BB	AA	AA	BB	BB	AA	BB	BB	BB	AA	AA	AA	AA	BB	AA
s12343	10	105.984	Sme2.5_00072.1	226454	83909	3e-66	E10	sb45inv	60951296	T10	61593640	1e-54	NS	NS	NS	P10	57655996	1e-54	BB	AA	AA	BB	BB	BB	BB	BB	BB	BB	BB	BB	AA	AA	BB	BB	BB	AA	AA	BB	BB	AA	BB	BB	BB	AA	AA	AA	AA	BB	AA
s141057	10	106.209	Sme2.5_00072.1	226454	90452	2e-38	E10	sb45inv	60951296	NS	NS	NS	NS	NS	NS	NS	NS	NS	BB	AA	AA	BB	BB	BB	BB	BB	BB	BB	BB	BB	AA	AA	BB	BB	BB	AA	AA	BB	BB	AA	BB	BB	BB	AA	AA	AA	AA	BB	AA
s130964	10	106.886	Sme2.5_00072.1	226454	166814	3e-66	E10	sb45inv	60951296	T10	61659991	4e-55	C10	229440241	1e-55	P10	57577494	6e-53	BB	AA	AA	BB	BB	BB	BB	BB	BB	BB	BB	BB	AA	BB	BB	BB	BB	AA	AA	BB	BB	AA	BB	BB	BB	AA	AA	AA	AA	BB	AA
s40451	10	107.671	Sme2.5_02703.1	68680	40773	3e-66	E10	sb45inv	61050072	T10	61738754	7e-48	NS	NS	NS	P10	57498731	3e-51	BB	AA	AA	BB	BB	BB	BB	BB	BB	BB	BB	BB	AA	BB	BB	BB	BB	AA	AA	BB	BB	AA	BB	BB	BB	AA	AA	AA	AA	BB	AA
s15262	10	109.553	Sme2.5_00011.1	344649	158440	3e-66	E10	sb45inv	60191485	T10	60962604	2e-42	C10	230069887	1e-50	P10	58381803	4e-54	BB	AA	AA	BB	BB	BB	BB	BB	BB	BB	BB	BB	AA	BB	BB	BB	BB	AA	AA	BB	BB	AA	BB	BB	BB	AA	BB	AA	AA	BB	AA
s2435	10	111.182	Sme2.5_00011.1	344649	78263	1e-64	E10	sb45inv	60191485	NS	NS	NS	NS	NS	NS	NS	NS	NS	BB	AA	AA	BB	BB	BB	BB	BB	BB	BB	BB	BB	AA	BB	BB	BB	BB	AA	BB	BB	BB	AA	BB	BB	BB	AA	BB	BB	AA	BB	AA
s229508	10	117.729	Sme2.5_00169.1	181501	130839	3e-66	E10	sb45inv	59601014	T10	60224689	3e-26	NS	NS	NS	NS	NS	NS	BB	AA	AA	BB	BB	BB	BB	BB	BB	BB	BB	BB	AA	BB	BB	BB	BB	AA	BB	BB	AA	AA	BB	BB	BB	AA	BB	BB	AA	BB	BB
s161343	10	118.544	Sme2.5_00085.1	353092	163656	3e-66	E10	sb45inv	59186987	NS	NS	NS	NS	NS	NS	NS	NS	NS	BB	AA	AA	BB	BB	BB	BB	BB	BB	BB	BB	BB	AA	BB	BB	BB	BB	AA	BB	BB	AA	AA	BB	BB	BB	AA	BB	BB	AA	BB	BB
s31536	10	119.241	Sme2.5_00085.1	353092	315850	3e-66	E10	sb45inv	59186987	NS	NS	NS	NS	NS	NS	NS	NS	NS	BB	AA	AA	BB	BB	BB	BB	BB	BB	BB	BB	BB	AA	BB	BB	BB	BB	AA	BB	BB	AA	AA	BB	BB	BB	AA	BB	BB	AA	BB	BB
s2776	11	0	Sme2.5_01098.1	102882	48145	3e-66	E11	sb46inv	5492486	T11	5472338	1e-34	C12	381157	1e-30	P11	245486	5e-34	BB	AA	AA	BB	BB	BB	BB	BB	AA	BB	AA	BB	BB	AA	BB	AA	AA	BB	AA	BB	AA	BB	AA	BB	BB	AA	BB	BB	AA	BB	BB
s8543	11	0.673	Sme2.5_06630.1	48825	35616	3e-66	E11	sb46inv	4778118	NS	NS	NS	NS	NS	NS	NS	NS	NS	BB	AA	AA	BB	BB	BB	BB	BB	AA	BB	AA	BB	BB	AA	BB	AA	AA	BB	AA	BB	AA	BB	AA	BB	BB	AA	BB	BB	AA	BB	BB
s294425	11	1.779	Sme2.5_06241.1	40414	23109	5e-39	E11	sb46inv	5440249	T11	5434777	2e-32	C12	418917	8e-27	P11	293696	1e-30	BB	AA	AA	BB	BB	BB	BB	BB	AA	BB	AA	BB	BB	AA	BB	AA	AA	BB	AA	BB	AA	BB	AA	BB	BB	AA	BB	BB	AA	BB	BB
s126602	11	2.218	Sme2.5_08510.1	35740	20318	3e-66	E11	sb46inv	5583480	NS	NS	NS	NS	NS	NS	NS	NS	NS	BB	AA	AA	BB	BB	BB	BB	BB	AA	BB	AA	BB	BB	AA	BB	AA	AA	BB	AA	BB	AA	BB	AA	BB	BB	AA	BB	BB	AA	BB	BB
s75428	11	2.72	Sme2.5_00499.1	208139	37125	3e-66	E11	sb46inv	4985885	NS	NS	NS	C12	2954177	2e-22	NS	NS	NS	BB	AA	AA	BB	BB	BB	BB	BB	AA	BB	AA	BB	BB	AA	BB	AA	AA	BB	AA	BB	AA	BB	AA	BB	BB	AA	BB	BB	AA	BB	BB
s163840	11	2.876	Sme2.5_00347.1	151798	46848	7e-68	E11	sb46inv	4504125	NS	NS	NS	NS	NS	NS	NS	NS	NS	BB	AA	AA	BB	BB	BB	BB	BB	AA	BB	AA	BB	BB	AA	BB	AA	AA	BB	AA	BB	AA	BB	AA	BB	BB	AA	BB	BB	AA	BB	BB
s127753	11	3.664	Sme2.5_00984.1	109898	78611	7e-68	E11	sb46inv	4743407	NS	NS	NS	NS	NS	NS	NS	NS	NS	BB	AA	AA	BB	BB	BB	BB	BB	AA	BB	AA	BB	BB	AA	BB	AA	AA	BB	AA	BB	AA	BB	AA	BB	BB	AA	BB	BB	AA	BB	BB
s182678	11	3.818	Sme2.5_00984.1	109898	73474	7e-68	E11	sb46inv	4743407	NS	NS	NS	NS	NS	NS	NS	NS	NS	BB	AA	AA	BB	BB	BB	BB	BB	AA	BB	AA	BB	BB	AA	BB	AA	AA	BB	AA	BB	AA	BB	AA	BB	BB	AA	BB	BB	AA	BB	BB
s273921	11	4.611	Sme2.5_08305.1	26241	14817	7e-68	E11	sb46inv	4037409	NS	NS	NS	NS	NS	NS	NS	NS	NS	BB	AA	AA	BB	BB	BB	BB	BB	AA	BB	AA	BB	BB	AA	BB	AA	AA	BB	AA	BB	AA	BB	AA	BB	BB	AA	BB	BB	AA	BB	BB
s90303	11	14.879	Sme2.5_01723.1	119937	78798	7e-68	E11	sb46inv	3688261	NS	NS	NS	NS	NS	NS	P11	2290047	8e-42	BB	AA	AA	BB	AA	BB	BB	BB	AA	BB	AA	BB	AA	AA	BB	AA	AA	BB	AA	BB	BB	BB	AA	AA	BB	AA	AA	BB	AA	BB	BB
s157742	11	15.734	Sme2.5_07362.1	29809	2940	3e-66	E11	sb46inv	3618814	T11	3626921	5e-39	NS	NS	NS	NS	NS	NS	BB	AA	AA	BB	AA	BB	BB	BB	AA	BB	AA	BB	AA	AA	BB	AA	AA	BB	AA	BB	BB	BB	AA	AA	BB	AA	AA	BB	AA	BB	BB
s141209	11	17.426	Sme2.5_03943.1	54391	17662	3e-66	E11	sb46inv	3339103	NS	NS	NS	C10	59879426	5e-39	P11	2634970	6e-48	BB	AA	AA	BB	AA	BB	BB	BB	AA	BB	AA	BB	AA	AA	BB	AA	AA	BB	AA	BB	BB	BB	AA	AA	BB	AA	AA	BB	AA	BB	BB
s273532	11	19.976	Sme2.5_01164.1	100330	78646	7e-43	E11	sb46inv	2784639	NS	NS	NS	NS	NS	NS	NS	NS	NS	BB	AA	AA	BB	AA	BB	BB	BB	AA	BB	AA	BB	AA	AA	BB	AA	AA	BB	AA	BB	BB	BB	AA	AA	BB	AA	AA	BB	AA	BB	BB
s152466	11	23.373	Sme2.5_01629.1	93711	92833	7e-68	E11	sb46inv	2658001	NS	NS	NS	NS	NS	NS	NS	NS	NS	BB	AA	AA	BB	AA	BB	BB	BB	AA	BB	AA	BB	AA	AA	BB	AA	AA	BB	AA	BB	BB	BB	AA	AA	BB	BB	AA	BB	AA	BB	BB
s176270	11	27.465	Sme2.5_01292.1	99848	18611	7e-63	E11	sb46inv	2146646	NS	NS	NS	NS	NS	NS	NS	NS	NS	BB	AA	AA	BB	AA	BB	BB	BB	AA	AA	AA	AA	AA	AA	BB	AA	AA	BB	AA	BB	BB	BB	AA	AA	BB	BB	AA	BB	AA	BB	BB
s208807	11	27.803	Sme2.5_01292.1	99848	90754	3e-66	E11	sb46inv	2146646	NS	NS	NS	C12	16666817	2e-33	NS	NS	NS	BB	AA	AA	BB	AA	AA	BB	BB	AA	AA	AA	AA	AA	AA	BB	AA	AA	BB	AA	BB	BB	BB	AA	AA	BB	BB	AA	BB	AA	BB	BB
s131440	11	28.245	Sme2.5_01292.1	99848	36140	3e-66	E11	sb46inv	2146646	NS	NS	NS	NS	NS	NS	P11	4245321	5e-44	BB	AA	AA	BB	AA	AA	BB	BB	AA	AA	AA	AA	AA	AA	BB	AA	AA	BB	AA	BB	BB	BB	AA	AA	BB	BB	AA	BB	AA	BB	BB
s183828	11	29.358	Sme2.5_00442.1	151543	70322	3e-66	E11	sb46inv	1817235	T11	1809825	1e-55	NS	NS	NS	P11	4746574	1e-55	BB	AA	AA	BB	AA	BB	BB	BB	AA	AA	AA	AA	AA	AA	BB	AA	AA	BB	AA	BB	BB	BB	AA	AA	BB	BB	AA	BB	AA	BB	BB
s122912	11	30.504	Sme2.5_02787.1	67639	24356	3e-66	E11	sb46inv	1702892	T11	1717420	7e-63	C12	20539222	1e-45	P11	4978907	1e-59	BB	AA	AA	BB	AA	BB	BB	BB	AA	BB	AA	AA	AA	AA	BB	AA	BB	BB	AA	BB	BB	BB	AA	AA	BB	BB	AA	BB	AA	BB	BB
s198438	11	31.725	Sme2.5_02787.1	67639	48431	8e-67	E11	sb46inv	1702892	NS	NS	NS	C12	20460149	6e-28	NS	NS	NS	BB	AA	AA	BB	AA	AA	BB	BB	AA	AA	AA	AA	AA	AA	BB	AA	BB	BB	AA	BB	BB	BB	AA	AA	BB	BB	AA	BB	AA	BB	BB
s235746	11	33.362	Sme2.5_01082.1	103619	19077	7e-68	E11	sb46inv	1391006	NS	NS	NS	NS	NS	NS	NS	NS	NS	BB	AA	AA	BB	AA	AA	BB	BB	AA	AA	AA	AA	AA	AA	BB	AA	BB	BB	AA	BB	BB	BB	AA	AA	BB	BB	AA	BB	AA	BB	BB
s312395	11	34.027	Sme2.5_00883.1	115497	42702	3e-66	E11	sb46inv	1482186	NS	NS	NS	NS	NS	NS	NS	NS	NS	BB	AA	AA	BB	AA	AA	BB	BB	AA	AA	AA	AA	AA	AA	BB	AA	BB	BB	AA	BB	BB	BB	AA	AA	BB	BB	AA	BB	AA	BB	BB
s313497	11	34.261	Sme2.5_01082.1	103619	80260	7e-68	E11	sb46inv	1391006	T11	1367201	1e-49	C12	29546732	1e-45	P11	5515466	1e-49	BB	AA	AA	BB	AA	AA	BB	BB	AA	AA	AA	AA	AA	AA	BB	AA	BB	BB	AA	BB	BB	BB	AA	AA	BB	BB	AA	BB	AA	BB	BB
s149837	11	34.888	Sme2.5_01082.1	103619	46108	7e-68	E11	sb46inv	1391006	NS	NS	NS	NS	NS	NS	NS	NS	NS	BB	AA	AA	BB	AA	AA	BB	BB	AA	AA	AA	AA	AA	AA	BB	AA	BB	BB	AA	BB	BB	BB	AA	AA	BB	BB	AA	BB	AA	BB	BB
s19791	11	35.078	Sme2.5_08654.1	42365	11099	7e-63	E11	sb46inv	1203342	T11	1192665	5e-44	C12	33574933	6e-43	NS	NS	NS	BB	AA	AA	BB	AA	AA	BB	BB	AA	AA	AA	AA	AA	AA	BB	AA	BB	BB	AA	BB	BB	BB	AA	AA	BB	BB	AA	BB	AA	BB	BB
s270819	11	35.702	Sme2.5_08654.1	42365	37213	7e-68	E11	sb46inv	1203342	NS	NS	NS	NS	NS	NS	P11	5977448	2e-28	BB	AA	AA	BB	AA	AA	BB	BB	AA	AA	AA	AA	AA	AA	BB	AA	BB	BB	AA	BB	BB	BB	AA	AA	BB	BB	AA	BB	AA	BB	BB
s279025	11	35.972	Sme2.5_08654.1	42365	11958	3e-61	E11	sb46inv	1203342	NS	NS	NS	C12	33574378	6e-23	NS	NS	NS	BB	AA	AA	BB	AA	AA	BB	BB	AA	AA	AA	AA	AA	AA	BB	AA	BB	BB	AA	BB	BB	BB	AA	AA	BB	BB	AA	BB	AA	BB	BB
s271049	11	36.595	Sme2.5_13618.1	13068	5294	7e-68	E11	sb46inv	1102231	T11	1100741	1e-44	NS	NS	NS	P11	6235466	5e-44	BB	AA	AA	BB	AA	AA	BB	BB	AA	AA	AA	AA	AA	AA	BB	AA	BB	BB	AA	BB	BB	BB	AA	AA	BB	BB	AA	BB	AA	BB	BB
s310701	11	36.808	Sme2.5_16905.1	8543	4880	1e-64	E11	sb46inv	1106600	T11	1188067	7e-43	C11	248229487	2e-23	P11	6046463	6e-38	BB	AA	AA	BB	AA	AA	BB	BB	AA	AA	AA	AA	AA	AA	BB	AA	BB	BB	AA	BB	BB	BB	AA	AA	BB	BB	AA	BB	AA	BB	BB
s15450	11	37.495	Sme2.5_00900.1	135036	29842	7e-68	E11	sb46inv	762538	T11	758767	1e-49	C12	37166615	8e-52	P11	6731078	6e-53	BB	AA	AA	BB	AA	AA	BB	BB	AA	AA	AA	AA	AA	AA	BB	AA	BB	BB	AA	BB	BB	BB	AA	AA	BB	BB	AA	BB	AA	BB	BB
s69938	11	38.317	Sme2.5_15215.1	12345	11998	3e-66	E11	sb46inv	484365	NS	NS	NS	NS	NS	NS	P11	7226533	1e-40	BB	AA	AA	BB	AA	AA	BB	BB	AA	AA	AA	AA	AA	AA	BB	AA	BB	BB	AA	BB	BB	BB	AA	AA	BB	BB	AA	BB	AA	BB	BB
s253523	11	40.766	Sme2.5_04024.1	63562	8881	7e-68	E11	sb46inv	463971	NS	NS	NS	NS	NS	NS	NS	NS	NS	BB	AA	AA	BB	AA	AA	BB	BB	AA	AA	AA	AA	AA	AA	BB	AA	BB	BB	AA	BB	BB	BB	AA	AA	BB	BB	AA	BB	BB	BB	BB
s167061	11	41.586	Sme2.5_07458.1	29356	24577	7e-68	E11	sb46inv	206849	T11	210762	7e-48	NS	NS	NS	P11	7973759	1e-54	BB	AA	AA	BB	AA	AA	BB	BB	AA	AA	AA	AA	AA	AA	BB	AA	BB	BB	AA	BB	BB	BB	AA	AA	BB	BB	AA	BB	BB	BB	BB
s299414	11	42.415	Sme2.5_00640.1	125381	50319	7e-68	E11	sb46inv	170144	T11	175024	2e-52	C12	53522153	4e-40	P11	8051675	2e-52	BB	AA	AA	BB	AA	AA	BB	BB	AA	AA	AA	AA	AA	AA	BB	AA	BB	BB	AA	BB	BB	BB	AA	AA	BB	BB	AA	BB	BB	BB	BB
s142228	11	43.252	Sme2.5_00640.1	125381	50486	7e-68	E11	sb46inv	170144	T11	175190	5e-54	C12	53521987	4e-45	P11	8051509	2e-57	BB	AA	AA	BB	AA	AA	BB	BB	AA	AA	AA	AA	AA	AA	BB	AA	BB	BB	AA	BB	BB	BB	AA	AA	AA	BB	AA	BB	BB	BB	BB
s260616	11	48.542	Sme2.5_02607.1	69790	9386	7e-68	E11	sb48	50300712	NS	NS	NS	NS	NS	NS	NS	NS	NS	BB	AA	AA	BB	AA	AA	BB	BB	AA	AA	AA	AA	AA	AA	AA	AA	BB	BB	AA	BB	BB	BB	AA	BB	AA	BB	AA	BB	BB	BB	BB
s6962	11	49.18	Sme2.5_04836.1	46332	24322	3e-66	E11	sb48	51029355	T04	51879294	3e-56	NS	NS	NS	P04	53762827	6e-58	BB	AA	AA	BB	AA	AA	BB	BB	AA	AA	AA	AA	AA	AA	AA	AA	BB	BB	AA	BB	BB	BB	AA	BB	AA	BB	AA	BB	BB	BB	BB
s89948	11	49.37	Sme2.5_14868.1	13874	436	3e-61	NS	NS	NS	NS	NS	NS	NS	NS	NS	NS	NS	NS	BB	AA	AA	BB	AA	AA	BB	BB	AA	AA	AA	AA	AA	AA	AA	AA	BB	BB	AA	BB	BB	BB	AA	BB	AA	BB	AA	BB	BB	BB	BB
s142092	11	50.126	Sme2.5_02326.1	74165	9418	7e-68	E11	sb48	51280116	T04	47691404	7e-48	C09	12171527	2e-42	P04	53040158	1e-44	BB	AA	AA	BB	AA	AA	BB	BB	AA	AA	AA	AA	AA	AA	AA	AA	BB	BB	AA	BB	BB	BB	AA	BB	AA	BB	AA	BB	BB	BB	BB
s150277	11	50.476	Sme2.5_01087.1	103400	92631	7e-68	E11	sb48	51085273	NS	NS	NS	C04	196917552	5e-39	NS	NS	NS	BB	AA	AA	BB	AA	AA	BB	BB	AA	AA	AA	AA	AA	AA	AA	AA	BB	BB	AA	BB	BB	BB	AA	BB	AA	BB	AA	BB	BB	BB	BB
s150268	11	51.603	Sme2.5_13211.1	17342	9136	3e-66	NS	NS	NS	NS	NS	NS	NS	NS	NS	NS	NS	NS	BB	AA	AA	BB	AA	AA	BB	BB	AA	AA	AA	AA	AA	AA	AA	AA	BB	BB	AA	BB	BB	BB	AA	BB	AA	BB	AA	BB	BB	BB	BB
s162790	11	51.982	Sme2.5_02423.1	72590	26391	1e-64	E11	sb48	51483464	NS	NS	NS	NS	NS	NS	NS	NS	NS	BB	AA	AA	BB	AA	AA	BB	BB	AA	AA	AA	AA	AA	AA	AA	AA	BB	BB	AA	BB	BB	BB	AA	BB	AA	BB	AA	BB	BB	BB	BB
s123258	11	53.658	Sme2.5_02423.1	72590	26255	1e-64	E11	sb48	51483464	NS	NS	NS	NS	NS	NS	NS	NS	NS	BB	AA	AA	BB	AA	AA	BB	BB	BB	AA	BB	AA	AA	AA	AA	AA	BB	BB	AA	BB	BB	BB	AA	BB	AA	BB	AA	BB	BB	BB	BB
s174774	11	59.318	Sme2.5_17999.1	7401	6165	3e-66	NS	NS	NS	NS	NS	NS	NS	NS	NS	NS	NS	NS	BB	AA	AA	BB	AA	AA	BB	BB	BB	AA	BB	AA	AA	BB	AA	AA	BB	BB	AA	BB	BB	BB	BB	BB	AA	BB	AA	BB	BB	BB	BB
s48219	11	60.7	Sme2.5_03035.1	64466	916	3e-66	NS	NS	NS	NS	NS	NS	NS	NS	NS	NS	NS	NS	BB	AA	AA	BB	AA	AA	BB	BB	BB	AA	BB	AA	AA	BB	AA	AA	BB	BB	AA	BB	BB	BB	BB	BB	AA	BB	AA	BB	BB	BB	BB
s308541	11	60.996	Sme2.5_16896.1	8552	7161	7e-58	NS	NS	NS	NS	NS	NS	NS	NS	NS	NS	NS	NS	BB	AA	AA	BB	AA	AA	BB	BB	BB	AA	BB	AA	AA	BB	AA	AA	BB	BB	AA	BB	BB	BB	BB	BB	AA	BB	AA	BB	BB	BB	BB
s85081	11	61.584	Sme2.5_03349.1	76035	63140	1e-60	NS	NS	NS	NS	NS	NS	NS	NS	NS	NS	NS	NS	BB	AA	AA	BB	AA	AA	BB	BB	BB	AA	BB	AA	AA	BB	AA	AA	BB	BB	AA	BB	BB	BB	BB	BB	AA	BB	AA	BB	BB	BB	BB
s114628	11	61.69	Sme2.5_04448.1	70868	60013	1e-64	E05	sb20	63403151	NS	NS	NS	NS	NS	NS	NS	NS	NS	BB	AA	AA	BB	AA	AA	BB	BB	BB	AA	BB	AA	AA	BB	AA	AA	BB	BB	AA	BB	AA	BB	BB	BB	AA	BB	AA	BB	BB	BB	BB
s266876	11	62.044	Sme2.5_03019.1	69224	36330	7e-68	E11	sb47inv	540713	NS	NS	NS	NS	NS	NS	NS	NS	NS	BB	AA	AA	BB	AA	AA	BB	BB	BB	AA	BB	AA	AA	BB	AA	AA	BB	BB	AA	BB	BB	BB	BB	BB	AA	BB	AA	BB	BB	BB	BB
s124722	11	64.38	Sme2.5_13751.1	25365	14187	7e-68	NS	NS	NS	NS	NS	NS	NS	NS	NS	NS	NS	NS	BB	AA	AA	BB	AA	AA	BB	BB	BB	AA	BB	AA	AA	BB	AA	BB	BB	BB	AA	BB	BB	BB	BB	BB	AA	BB	AA	BB	BB	BB	BB
s232298	11	64.863	Sme2.5_05065.1	44502	42454	1e-59	NS	NS	NS	NS	NS	NS	NS	NS	NS	NS	NS	NS	BB	AA	AA	BB	AA	AA	BB	BB	BB	AA	BB	AA	AA	BB	AA	BB	BB	BB	AA	BB	BB	BB	BB	BB	AA	BB	AA	BB	BB	BB	BB
s26435	11	65.134	Sme2.5_03605.1	73245	55643	3e-66	E11	sb47inv	115909	NS	NS	NS	NS	NS	NS	NS	NS	NS	BB	AA	AA	BB	AA	AA	BB	BB	BB	AA	BB	AA	AA	BB	AA	BB	BB	BB	AA	BB	BB	BB	BB	BB	AA	BB	AA	BB	BB	BB	BB
s165316	11	65.368	Sme2.5_31520.1	849	616	3e-66	NS	NS	NS	NS	NS	NS	NS	NS	NS	NS	NS	NS	BB	AA	AA	BB	AA	AA	BB	BB	BB	AA	BB	AA	AA	BB	AA	BB	BB	BB	AA	BB	BB	BB	BB	BB	AA	BB	AA	BB	BB	BB	BB
s99988	11	65.905	Sme2.5_03340.1	60749	60491	1e-64	NS	NS	NS	NS	NS	NS	NS	NS	NS	NS	NS	NS	BB	AA	AA	BB	AA	AA	BB	BB	BB	AA	BB	AA	AA	BB	AA	BB	BB	BB	AA	BB	BB	BB	BB	BB	AA	BB	AA	BB	BB	BB	BB
s95175	11	66.107	Sme2.5_01177.1	99839	14644	3e-61	E11	sb47inv	586381	NS	NS	NS	NS	NS	NS	NS	NS	NS	BB	AA	AA	BB	AA	AA	BB	BB	BB	AA	BB	AA	AA	BB	AA	BB	BB	BB	AA	BB	BB	BB	BB	BB	AA	BB	AA	BB	BB	BB	BB
s174536	11	66.777	Sme2.5_06610.1	42380	38397	8e-67	E11	sb47inv	847217	NS	NS	NS	NS	NS	NS	NS	NS	NS	BB	AA	AA	BB	AA	AA	BB	BB	BB	AA	BB	AA	AA	BB	AA	BB	BB	BB	AA	BB	BB	BB	BB	BB	AA	BB	AA	BB	BB	BB	BB
s49272	11	66.988	Sme2.5_06610.1	42380	38600	3e-66	E11	sb47inv	847217	NS	NS	NS	NS	NS	NS	NS	NS	NS	BB	AA	AA	BB	AA	AA	BB	BB	BB	AA	BB	AA	AA	BB	AA	BB	BB	BB	AA	BB	BB	BB	BB	BB	AA	BB	AA	BB	BB	BB	BB
s258207	11	72.135	Sme2.5_00070.1	226575	99793	3e-66	E11	sb47inv	1174072	NS	NS	NS	NS	NS	NS	NS	NS	NS	BB	AA	AA	BB	AA	AA	BB	BB	BB	AA	BB	AA	AA	BB	AA	BB	BB	BB	AA	BB	BB	BB	BB	BB	AA	BB	AA	BB	BB	BB	BB
s214243	11	73.209	Sme2.5_02168.1	76889	70426	7e-68	E11	sb47inv	1392664	NS	NS	NS	NS	NS	NS	NS	NS	NS	BB	AA	AA	BB	AA	AA	BB	BB	BB	AA	BB	AA	AA	BB	AA	BB	BB	BB	AA	BB	BB	BB	AA	BB	AA	BB	AA	BB	BB	AA	BB
s270645	11	78.643	Sme2.5_07604.1	28786	4239	3e-66	E11	sb47inv	1735208	NS	NS	NS	NS	NS	NS	NS	NS	NS	BB	AA	AA	BB	BB	AA	BB	BB	BB	AA	BB	AA	BB	BB	AA	BB	BB	BB	AA	BB	BB	BB	AA	BB	AA	BB	AA	BB	BB	AA	BB
s265776	11	79.048	Sme2.5_01426.1	104869	72695	7e-68	E11	sb47inv	1701862	T04	1702478	1e-59	C05	38180785	5e-49	P04	2703164	1e-64	BB	AA	AA	BB	BB	AA	BB	BB	BB	AA	BB	AA	BB	BB	AA	BB	BB	BB	AA	BB	BB	BB	AA	BB	AA	BB	AA	BB	BB	AA	BB
s169462	11	79.252	Sme2.5_01426.1	104869	71233	7e-68	E11	sb47inv	1701862	T04	1703938	1e-54	C05	38179319	1e-50	P04	2704625	3e-56	BB	AA	AA	BB	BB	AA	BB	BB	BB	AA	BB	AA	BB	BB	AA	BB	BB	BB	AA	BB	BB	BB	AA	BB	AA	BB	AA	BB	BB	AA	BB
s107778	11	79.605	Sme2.5_01636.1	111731	71058	3e-66	E11	sb47inv	1538288	NS	NS	NS	NS	NS	NS	NS	NS	NS	BB	AA	AA	BB	BB	AA	BB	BB	BB	AA	BB	AA	BB	BB	AA	BB	BB	BB	AA	BB	BB	BB	AA	BB	AA	BB	AA	BB	BB	AA	BB
s258016	11	84.799	Sme2.5_01601.1	88343	12707	7e-68	E11	sb49	2098742	NS	NS	NS	NS	NS	NS	NS	NS	NS	BB	AA	AA	BB	BB	AA	BB	BB	BB	AA	BB	AA	BB	AA	AA	BB	BB	BB	AA	BB	AA	BB	AA	BB	AA	BB	AA	BB	BB	AA	BB
s226888	11	86.656	Sme2.5_02308.1	116430	64575	3e-66	E11	sb49	2447010	NS	NS	NS	NS	NS	NS	NS	NS	NS	BB	AA	AA	BB	BB	AA	BB	BB	BB	AA	BB	AA	BB	BB	AA	BB	BB	BB	AA	BB	AA	BB	AA	BB	AA	BB	BB	BB	BB	AA	BB
s244245	11	87.736	Sme2.5_02308.1	116430	64790	3e-66	E11	sb49	2447010	T04	2421697	1e-49	C05	26830540	2e-47	NS	NS	NS	BB	AA	AA	BB	BB	AA	BB	BB	BB	AA	BB	AA	BB	AA	AA	BB	BB	BB	AA	BB	AA	BB	AA	BB	AA	BB	AA	BB	BB	AA	BB
s295604	11	88.381	Sme2.5_28554.1	2064	385	7e-68	NS	NS	NS	T04	2493752	2e-33	C05	25849171	1e-44	P04	4013895	1e-35	BB	AA	AA	BB	BB	AA	BB	BB	BB	AA	BB	AA	BB	AA	AA	BB	BB	BB	AA	BB	AA	BB	AA	BB	AA	BB	AA	BB	BB	AA	BB
s126362	11	88.625	Sme2.5_17016.1	8421	4224	3e-66	NS	NS	NS	NS	NS	NS	NS	NS	NS	NS	NS	NS	BB	AA	AA	BB	BB	AA	BB	BB	BB	AA	BB	AA	BB	AA	AA	BB	BB	BB	AA	BB	AA	BB	AA	BB	AA	BB	AA	BB	BB	AA	BB
s147824	11	88.764	Sme2.5_13757.1	22801	2049	3e-66	E11	sb49	2499947	NS	NS	NS	NS	NS	NS	NS	NS	NS	BB	AA	AA	BB	BB	AA	BB	BB	BB	AA	BB	AA	BB	AA	AA	BB	BB	BB	AA	BB	AA	BB	AA	BB	AA	BB	AA	BB	BB	AA	BB
s89680	11	89.129	Sme2.5_02308.1	116430	64643	3e-66	E11	sb49	2447010	T04	2421841	9e-47	C05	26830393	5e-44	NS	NS	NS	BB	AA	AA	BB	BB	AA	BB	BB	BB	AA	BB	AA	BB	AA	AA	BB	BB	BB	AA	BB	AA	BB	AA	BB	AA	BB	AA	BB	BB	AA	BB
s279897	11	89.311	Sme2.5_17943.1	7465	2711	1e-65	E11	sb49	2497336	NS	NS	NS	NS	NS	NS	P04	4017792	5e-49	BB	AA	AA	BB	BB	AA	BB	BB	BB	AA	BB	AA	BB	AA	AA	BB	BB	BB	AA	BB	AA	BB	AA	BB	AA	BB	AA	BB	BB	AA	BB
s165187	11	89.852	Sme2.5_03676.1	60875	48240	7e-68	E11	sb50inv	2752139	NS	NS	NS	NS	NS	NS	NS	NS	NS	BB	AA	AA	BB	BB	AA	BB	BB	BB	AA	BB	AA	BB	AA	AA	BB	BB	BB	AA	BB	AA	BB	AA	BB	AA	BB	AA	BB	BB	AA	AA
s63384	11	90.858	Sme2.5_08293.1	26273	12470	7e-68	E11	sb50inv	7757888	NS	NS	NS	NS	NS	NS	NS	NS	NS	BB	AA	AA	BB	BB	AA	BB	BB	BB	AA	BB	AA	BB	AA	AA	BB	BB	BB	AA	BB	AA	BB	AA	BB	AA	BB	AA	BB	BB	AA	BB
s123810	11	96.492	Sme2.5_00159.1	186268	65808	3e-66	E10	sb45inv	60802327	T04	6492204	3e-61	C05	1637776	5e-54	P04	10339018	6e-63	BB	BB	AA	BB	BB	AA	BB	BB	BB	AA	BB	AA	BB	AA	AA	BB	BB	BB	AA	BB	AA	BB	AA	BB	AA	BB	AA	BB	AA	AA	AA
s268415	11	98.108	Sme2.5_02201.1	102104	13191	1e-64	E11	sb50inv	6003958	NS	NS	NS	NS	NS	NS	NS	NS	NS	BB	BB	AA	BB	BB	AA	BB	BB	AA	AA	AA	AA	BB	AA	AA	BB	BB	BB	AA	BB	AA	BB	AA	BB	AA	BB	AA	BB	AA	AA	AA
s247794	11	98.505	Sme2.5_02201.1	102104	76889	3e-66	E11	sb50inv	6003958	T04	6036397	1e-49	NS	NS	NS	P04	10139886	3e-56	BB	BB	AA	BB	BB	AA	BB	BB	AA	AA	AA	AA	BB	AA	AA	BB	BB	BB	AA	BB	AA	BB	AA	BB	AA	BB	AA	BB	AA	AA	AA
s237060	11	101.479	Sme2.5_00044.1	276221	166982	1e-59	E11	sb50inv	5523927	T04	5556182	2e-37	NS	NS	NS	P04	9621431	8e-37	BB	BB	AA	BB	BB	AA	BB	BB	AA	AA	AA	AA	BB	AA	BB	BB	BB	BB	AA	BB	AA	BB	AA	BB	AA	BB	AA	BB	AA	AA	AA
s174181	11	101.735	Sme2.5_00044.1	276221	107671	3e-66	E11	sb50inv	5523927	T04	5473426	5e-49	C05	2316232	1e-40	NS	NS	NS	BB	BB	AA	BB	BB	AA	BB	BB	AA	AA	AA	AA	BB	AA	BB	BB	BB	BB	AA	BB	AA	BB	AA	BB	AA	BB	AA	BB	AA	AA	AA
s79718	11	101.911	Sme2.5_00044.1	276221	82670	3e-66	E11	sb50inv	5523927	NS	NS	NS	NS	NS	NS	P05	44859200	2e-27	BB	BB	AA	BB	BB	AA	BB	BB	AA	AA	AA	AA	BB	AA	BB	BB	BB	BB	AA	BB	AA	BB	AA	BB	AA	BB	AA	BB	AA	AA	AA
s170887	11	102.324	Sme2.5_18461.1	6963	2882	3e-41	NS	NS	NS	NS	NS	NS	NS	NS	NS	NS	NS	NS	BB	BB	AA	BB	BB	AA	BB	BB	AA	AA	AA	AA	BB	AA	BB	BB	BB	BB	AA	BB	AA	BB	AA	BB	AA	BB	AA	BB	AA	AA	AA
s142907	11	105.218	Sme2.5_10920.1	21141	20545	3e-66	E11	sb50inv	4975674	NS	NS	NS	NS	NS	NS	P02	16706110	3e-31	BB	BB	AA	BB	BB	AA	BB	BB	AA	AA	AA	AA	BB	AA	BB	BB	BB	BB	AA	BB	AA	BB	AA	BB	AA	AA	AA	BB	AA	AA	AA
s302123	11	107.282	Sme2.5_04712.1	47581	22624	7e-68	E11	sb50inv	4560243	NS	NS	NS	NS	NS	NS	NS	NS	NS	BB	BB	AA	BB	BB	AA	BB	BB	AA	AA	AA	AA	BB	AA	BB	BB	BB	BB	AA	BB	AA	BB	AA	BB	AA	AA	AA	BB	AA	AA	AA
s144664	11	109.937	Sme2.5_23478.1	4389	2656	1e-54	NS	NS	NS	NS	NS	NS	NS	NS	NS	P04	7749428	8e-22	BB	BB	AA	BB	BB	AA	BB	BB	AA	AA	AA	AA	BB	AA	BB	BB	BB	BB	AA	BB	AA	BB	AA	BB	AA	AA	AA	BB	AA	AA	AA
s171290	11	110.569	Sme2.5_02745.1	103921	66837	2e-43	E11	sb50inv	4146304	NS	NS	NS	NS	NS	NS	NS	NS	NS	BB	BB	AA	BB	BB	AA	BB	BB	AA	AA	AA	AA	BB	AA	BB	BB	BB	BB	AA	BB	AA	BB	AA	BB	AA	AA	AA	BB	AA	AA	AA
s207840	11	110.823	Sme2.5_23478.1	4389	2901	1e-54	NS	NS	NS	NS	NS	NS	C05	33393509	1e-30	P04	7754027	8e-42	BB	BB	AA	BB	BB	AA	BB	BB	AA	AA	AA	AA	BB	AA	BB	BB	BB	BB	AA	BB	AA	BB	AA	BB	AA	AA	AA	BB	AA	AA	AA
s74864	11	111.449	Sme2.5_00043.1	253921	98856	3e-66	E11	sb50inv	3878747	NS	NS	NS	C05	62530	2e-47	NS	NS	NS	BB	BB	AA	BB	BB	AA	BB	BB	AA	AA	AA	AA	BB	AA	BB	BB	BB	BB	AA	BB	AA	BB	AA	BB	AA	AA	AA	BB	AA	AA	AA
s99078	11	111.701	Sme2.5_00043.1	253921	119022	3e-66	E11	sb50inv	3878747	T04	12052477	1e-54	C06	21975	1e-55	P04	24803532	1e-64	BB	BB	AA	BB	BB	AA	BB	BB	AA	AA	AA	AA	BB	AA	BB	BB	BB	BB	AA	BB	AA	BB	AA	BB	AA	AA	AA	BB	AA	AA	AA
s245071	11	111.812	Sme2.5_02132.1	77494	42991	7e-68	E11	sb50inv	4040883	T04	4023769	2e-48	C03	229603122	1e-40	P04	7321842	8e-52	BB	BB	AA	BB	BB	AA	BB	BB	AA	AA	AA	AA	BB	AA	BB	BB	BB	BB	AA	BB	AA	BB	AA	BB	AA	AA	AA	BB	AA	AA	AA
s259501	11	114.794	Sme2.5_00276.1	160358	104097	8e-67	E11	sb50inv	2847300	T10	60379228	7e-18	NS	NS	NS	P10	59110882	3e-16	BB	BB	AA	BB	BB	AA	BB	BB	AA	AA	AA	AA	BB	AA	BB	BB	BB	BB	AA	BB	AA	BB	AA	BB	AA	AA	AA	BB	AA	AA	AA
s33589	11	114.963	Sme2.5_05023.1	47623	19051	3e-46	NS	NS	NS	NS	NS	NS	NS	NS	NS	NS	NS	NS	BB	BB	AA	BB	BB	AA	BB	BB	AA	AA	AA	AA	BB	AA	BB	BB	BB	BB	AA	BB	AA	BB	AA	BB	AA	AA	AA	BB	AA	AA	AA
s298883	11	115.741	Sme2.5_00276.1	160358	154552	3e-66	E11	sb50inv	2847300	T04	2860398	1e-40	NS	NS	NS	P04	5049327	5e-44	BB	BB	AA	BB	BB	AA	BB	BB	AA	AA	AA	AA	BB	AA	BB	BB	AA	BB	AA	BB	AA	BB	AA	BB	AA	AA	AA	BB	AA	AA	AA
s222161	11	116.101	Sme2.5_00276.1	160358	104232	3e-66	E11	sb50inv	2847300	NS	NS	NS	NS	NS	NS	NS	NS	NS	BB	BB	AA	BB	BB	AA	BB	BB	AA	AA	AA	AA	BB	AA	BB	BB	AA	BB	AA	BB	AA	BB	AA	BB	AA	AA	AA	BB	AA	AA	AA
s163805	11	116.251	Sme2.5_03408.1	60049	12235	2e-62	E11	sb50inv	3143740	NS	NS	NS	NS	NS	NS	NS	NS	NS	BB	BB	AA	BB	BB	AA	BB	BB	AA	AA	AA	AA	BB	AA	BB	BB	AA	BB	AA	BB	AA	BB	AA	BB	AA	AA	AA	BB	AA	AA	AA
s230231	11	116.817	Sme2.5_01488.1	90731	36232	7e-68	E11	sb50inv	2975062	NS	NS	NS	NS	NS	NS	NS	NS	NS	BB	BB	AA	BB	BB	AA	BB	BB	AA	AA	AA	AA	BB	AA	BB	BB	AA	BB	AA	BB	AA	BB	AA	BB	AA	AA	AA	BB	AA	AA	AA
s139482	11	117.105	Sme2.5_01488.1	90731	71942	7e-68	E11	sb50inv	2975062	T04	3000202	3e-51	NS	NS	NS	P04	5251573	1e-49	BB	BB	AA	BB	BB	AA	BB	BB	AA	AA	AA	AA	BB	AA	BB	BB	AA	BB	AA	BB	AA	BB	AA	BB	AA	AA	AA	BB	AA	AA	AA
s32878	11	117.343	Sme2.5_01488.1	90731	72092	7e-68	E11	sb50inv	2975062	T04	3000350	4e-50	NS	NS	NS	P04	5251722	5e-49	BB	BB	AA	BB	BB	AA	BB	BB	AA	AA	AA	AA	BB	AA	BB	BB	AA	BB	AA	BB	AA	BB	AA	BB	AA	AA	AA	BB	AA	AA	AA
s182159	11	119.629	Sme2.5_09409.1	43688	10891	3e-56	NS	NS	NS	NS	NS	NS	NS	NS	NS	NS	NS	NS	BB	BB	AA	BB	BB	AA	BB	BB	AA	AA	AA	AA	BB	AA	BB	BB	AA	BB	AA	BB	AA	BB	AA	BB	AA	AA	AA	BB	AA	AA	AA
s141089	12	0	Sme2.5_00196.1	174523	82027	7e-68	E12	sb51	751023	NS	NS	NS	NS	NS	NS	NS	NS	NS	BB	BB	AA	BB	BB	BB	BB	AA	BB	BB	BB	BB	AA	BB	AA	BB	AA	BB	AA	BB	AA	BB	AA	AA	AA	BB	BB	BB	AA	AA	AA
s32425	12	0.473	Sme2.5_02451.1	72179	8798	3e-66	E12	sb51	992733	NS	NS	NS	NS	NS	NS	NS	NS	NS	BB	BB	AA	BB	BB	BB	BB	AA	BB	BB	BB	BB	AA	BB	AA	BB	AA	BB	AA	BB	AA	BB	AA	AA	AA	BB	BB	BB	AA	AA	AA
s225615	12	1.063	Sme2.5_00235.1	166597	77825	2e-67	E12	sb51	910552	NS	NS	NS	NS	NS	NS	NS	NS	NS	BB	BB	AA	BB	BB	BB	BB	AA	BB	BB	BB	BB	AA	BB	AA	BB	AA	BB	AA	BB	AA	BB	AA	AA	AA	BB	BB	BB	AA	AA	AA
s258699	12	1.463	Sme2.5_00235.1	166597	106654	3e-66	E12	sb51	910552	T12	904712	3e-56	C09	240260776	5e-54	P12	5899721	3e-56	BB	BB	AA	BB	BB	BB	BB	AA	BB	BB	BB	BB	AA	BB	AA	BB	AA	BB	AA	BB	AA	BB	AA	AA	AA	BB	BB	BB	AA	AA	AA
s157178	12	1.842	Sme2.5_08095.1	33540	9195	2e-57	NS	NS	NS	NS	NS	NS	NS	NS	NS	NS	NS	NS	BB	BB	AA	BB	BB	BB	BB	AA	BB	BB	BB	BB	AA	BB	AA	BB	AA	BB	AA	BB	AA	BB	AA	AA	AA	BB	BB	BB	AA	AA	AA
s164242	12	2.137	Sme2.5_00196.1	174523	140327	3e-66	E12	sb51	751023	NS	NS	NS	C09	249499978	2e-32	NS	NS	NS	BB	BB	AA	BB	BB	BB	BB	AA	BB	BB	BB	BB	AA	BB	AA	BB	AA	BB	AA	BB	AA	BB	AA	AA	AA	BB	BB	BB	AA	AA	AA
s46155	12	2.931	Sme2.5_09968.1	21136	12484	3e-66	E12	sb51	1085760	NS	NS	NS	NS	NS	NS	NS	NS	NS	BB	BB	AA	BB	BB	BB	BB	AA	BB	BB	BB	BB	AA	BB	AA	BB	AA	BB	AA	BB	AA	BB	AA	AA	AA	BB	BB	BB	AA	AA	AA
s48836	12	3.541	Sme2.5_02451.1	72179	62711	1e-55	E12	sb51	992733	T12	1045559	1e-49	C09	242198366	2e-57	P12	5422313	1e-54	BB	BB	AA	BB	BB	BB	BB	AA	BB	BB	BB	BB	AA	BB	AA	BB	AA	BB	AA	BB	AA	BB	AA	AA	AA	BB	BB	BB	AA	AA	AA
s312297	12	5.96	Sme2.5_22419.1	4148	2551	3e-56	NS	NS	NS	NS	NS	NS	NS	NS	NS	NS	NS	NS	BB	BB	AA	BB	BB	BB	BB	AA	AA	BB	BB	BB	AA	BB	AA	BB	AA	BB	AA	BB	AA	BB	AA	AA	AA	BB	BB	BB	AA	AA	AA
s142662	12	9.96	Sme2.5_03330.1	60831	49365	3e-66	E12	sb51	1777796	NS	NS	NS	NS	NS	NS	NS	NS	NS	BB	BB	AA	BB	BB	BB	BB	AA	AA	BB	AA	BB	AA	BB	AA	AA	AA	BB	AA	BB	AA	BB	AA	AA	AA	BB	BB	BB	AA	AA	AA
s53678	12	10.777	Sme2.5_14807.1	19537	8786	7e-68	E12	sb51	1967924	NS	NS	NS	NS	NS	NS	P12	3982027	6e-43	BB	BB	AA	BB	BB	BB	BB	AA	AA	BB	AA	BB	AA	BB	AA	AA	AA	BB	AA	BB	AA	BB	AA	AA	AA	BB	BB	BB	AA	AA	AA
s269642	12	12.421	Sme2.5_01754.1	84788	40499	1e-64	E12	sb51	1938126	NS	NS	NS	NS	NS	NS	NS	NS	NS	BB	BB	AA	BB	BB	BB	BB	AA	AA	BB	AA	BB	AA	BB	AA	AA	AA	BB	AA	BB	AA	BB	BB	AA	AA	BB	BB	BB	AA	AA	AA
s75074	12	15.7	Sme2.5_00411.1	154237	91630	7e-68	E12	sb51	2247231	NS	NS	NS	NS	NS	NS	P12	3626589	1e-34	BB	AA	AA	BB	BB	AA	BB	AA	AA	AA	AA	BB	AA	BB	AA	AA	AA	BB	AA	BB	AA	BB	BB	AA	AA	BB	BB	BB	AA	AA	AA
s122516	12	15.897	Sme2.5_01022.1	106216	34957	7e-68	E12	sb51	2448557	T12	2433271	2e-47	NS	NS	NS	NS	NS	NS	BB	AA	AA	BB	BB	AA	BB	AA	AA	AA	AA	BB	AA	BB	AA	AA	AA	BB	AA	BB	AA	BB	BB	AA	AA	BB	BB	BB	AA	AA	AA
s45377	12	16.44	Sme2.5_01022.1	106216	92085	7e-68	E12	sb51	2448557	T12	2482090	3e-41	NS	NS	NS	P12	3204132	5e-44	BB	AA	AA	BB	BB	AA	BB	AA	AA	AA	AA	BB	AA	BB	AA	AA	AA	BB	AA	BB	AA	AA	BB	AA	AA	BB	BB	BB	AA	AA	AA
s232661	12	17.404	Sme2.5_05234.1	43285	9234	1e-64	E12	sb51	2685599	T12	2684604	7e-58	C09	250820283	2e-48	P12	3009470	1e-59	BB	AA	AA	BB	BB	AA	BB	AA	AA	AA	AA	BB	AA	BB	AA	AA	AA	BB	AA	BB	AA	BB	BB	AA	AA	BB	BB	BB	AA	AA	AA
s209928	12	17.872	Sme2.5_05234.1	43285	2916	2e-48	E12	sb51	2685599	NS	NS	NS	NS	NS	NS	NS	NS	NS	BB	AA	AA	BB	BB	AA	BB	AA	AA	AA	AA	BB	AA	BB	AA	AA	AA	BB	AA	BB	AA	AA	BB	AA	AA	BB	BB	BB	AA	AA	AA
s22883	12	18.258	Sme2.5_03438.1	75667	72543	3e-66	E12	sb51	2752377	NS	NS	NS	NS	NS	NS	NS	NS	NS	BB	AA	AA	BB	BB	AA	BB	AA	AA	AA	AA	BB	AA	BB	AA	AA	AA	BB	AA	BB	AA	BB	BB	AA	AA	BB	BB	BB	AA	AA	AA
s148611	12	22.929	Sme2.5_06234.1	36092	26166	7e-68	E12	sb51	3194910	NS	NS	NS	NS	NS	NS	NS	NS	NS	BB	AA	AA	BB	BB	AA	BB	AA	AA	AA	AA	BB	AA	BB	AA	AA	AA	BB	AA	BB	AA	AA	BB	AA	AA	BB	BB	BB	AA	AA	AA
s284048	12	25.443	Sme2.5_12968.1	14258	4478	3e-66	E12	sb52inv	52878235	NS	NS	NS	C10	146425611	8e-32	NS	NS	NS	BB	AA	AA	BB	BB	AA	BB	AA	AA	AA	AA	BB	AA	BB	AA	AA	AA	BB	AA	BB	AA	AA	BB	BB	AA	BB	BB	AA	AA	AA	AA
s249966	12	25.935	Sme2.5_03361.1	60545	5709	3e-66	E12	sb52inv	52737059	NS	NS	NS	NS	NS	NS	P10	47585592	1e-24	BB	AA	AA	BB	BB	AA	BB	AA	AA	AA	AA	BB	AA	BB	AA	AA	AA	BB	AA	BB	AA	AA	BB	BB	AA	BB	BB	AA	AA	AA	AA
s166990	12	26.782	Sme2.5_03361.1	60545	55620	3e-66	E12	sb52inv	52737059	NS	NS	NS	NS	NS	NS	NS	NS	NS	BB	AA	AA	BB	BB	AA	BB	AA	AA	AA	AA	BB	AA	BB	AA	AA	AA	BB	AA	BB	AA	AA	BB	BB	AA	BB	BB	AA	AA	AA	AA
s93893	12	37.324	Sme2.5_04901.1	45825	13448	7e-68	E12	sb52inv	45236420	NS	NS	NS	NS	NS	NS	NS	NS	NS	BB	AA	AA	BB	AA	AA	BB	AA	AA	AA	AA	BB	AA	AA	BB	AA	AA	BB	AA	BB	AA	AA	BB	BB	AA	BB	BB	AA	AA	AA	AA
s255444	12	37.697	Sme2.5_02679.1	97424	34458	7e-68	E12	sb52inv	45465982	T10	50004361	1e-45	NS	NS	NS	P10	42954251	5e-49	BB	AA	AA	BB	AA	AA	BB	AA	AA	AA	AA	BB	AA	AA	BB	AA	AA	BB	AA	BB	AA	AA	BB	BB	AA	BB	BB	AA	AA	AA	AA
s244279	12	38.515	Sme2.5_17396.1	15950	2707	3e-61	NS	NS	NS	NS	NS	NS	NS	NS	NS	NS	NS	NS	BB	AA	AA	BB	AA	AA	BB	AA	AA	AA	AA	BB	AA	AA	BB	AA	AA	BB	AA	BB	AA	AA	BB	BB	AA	BB	BB	AA	AA	AA	AA
s183686	12	39.935	Sme2.5_08631.1	25126	20532	3e-66	NS	NS	NS	NS	NS	NS	NS	NS	NS	NS	NS	NS	BB	AA	AA	BB	AA	AA	BB	AA	AA	AA	AA	BB	AA	AA	BB	AA	AA	BB	AA	BB	AA	AA	BB	BB	AA	BB	BB	AA	AA	AA	AA
s26689	12	40.177	Sme2.5_15584.1	15929	11238	1e-59	NS	NS	NS	NS	NS	NS	NS	NS	NS	NS	NS	NS	BB	AA	AA	BB	AA	AA	BB	AA	AA	AA	AA	BB	AA	AA	BB	AA	AA	BB	AA	BB	AA	AA	BB	BB	AA	BB	BB	AA	AA	AA	AA
s132587	12	40.853	Sme2.5_12233.1	23072	21423	3e-66	NS	NS	NS	NS	NS	NS	NS	NS	NS	NS	NS	NS	BB	AA	AA	BB	AA	AA	BB	AA	AA	AA	AA	BB	AA	AA	BB	AA	AA	BB	AA	BB	AA	AA	BB	BB	AA	BB	BB	AA	AA	AA	AA
s19061	12	41.11	Sme2.5_03170.1	114114	18959	3e-66	E12	sb53	37047315	T11	31369401	7e-43	NS	NS	NS	P11	32005851	4e-45	BB	AA	AA	BB	AA	AA	BB	AA	AA	AA	AA	BB	AA	AA	BB	AA	AA	BB	AA	BB	AA	AA	BB	BB	AA	BB	BB	AA	AA	AA	AA
s151670	12	42.545	Sme2.5_02878.1	66394	61556	2e-57	E12	sb53	47517846	NS	NS	NS	NS	NS	NS	NS	NS	NS	AA	AA	AA	BB	AA	AA	BB	AA	AA	AA	AA	BB	AA	AA	BB	AA	AA	BB	AA	BB	AA	AA	BB	BB	AA	BB	BB	AA	AA	AA	AA
s222066	12	42.849	Sme2.5_02878.1	66394	61695	2e-57	E12	sb53	47517846	NS	NS	NS	NS	NS	NS	NS	NS	NS	AA	AA	AA	BB	AA	AA	BB	AA	AA	AA	AA	BB	AA	AA	BB	AA	AA	BB	AA	BB	AA	AA	BB	BB	AA	BB	BB	AA	AA	AA	AA
s602	12	43.64	Sme2.5_01349.1	94867	60998	3e-66	E12	sb53	47724705	NS	NS	NS	C11	193306648	1e-54	NS	NS	NS	AA	AA	AA	BB	AA	AA	BB	AA	AA	AA	AA	BB	AA	AA	BB	AA	AA	BB	AA	BB	AA	AA	BB	BB	AA	BB	BB	AA	AA	AA	AA
s229006	12	49.334	Sme2.5_23878.1	3584	1594	2e-33	NS	NS	NS	NS	NS	NS	NS	NS	NS	NS	NS	NS	AA	AA	AA	BB	AA	AA	BB	BB	AA	AA	AA	BB	AA	AA	BB	AA	AA	BB	AA	BB	AA	AA	BB	BB	AA	BB	BB	AA	AA	AA	AA
s224344	12	50.131	Sme2.5_02370.1	73558	42222	3e-66	E12	sb55inv	48594687	T11	51523024	3e-61	C11	187796188	8e-42	P11	38250209	1e-64	AA	AA	AA	BB	AA	AA	BB	BB	AA	AA	AA	BB	AA	AA	BB	AA	AA	BB	AA	BB	AA	BB	BB	BB	AA	BB	BB	AA	AA	AA	AA
s176787	12	53.389	Sme2.5_08274.1	26324	847	7e-68	E12	sb54inv	53351577	T05	20730943	7e-28	C06	192235375	2e-28	NS	NS	NS	AA	AA	AA	BB	AA	AA	BB	BB	AA	AA	AA	BB	BB	AA	BB	AA	AA	BB	AA	BB	AA	BB	BB	BB	AA	BB	BB	AA	AA	AA	AA
s166595	12	54.862	Sme2.5_08274.1	26324	1078	7e-68	E12	sb54inv	53351577	NS	NS	NS	C04	25452864	5e-19	P01	51317881	4e-35	AA	AA	AA	BB	AA	AA	BB	BB	AA	AA	AA	BB	BB	AA	BB	AA	AA	BB	AA	BB	AA	BB	BB	BB	AA	BB	BB	AA	AA	AA	AA
s265146	12	57.691	Sme2.5_00256.1	162429	57552	1e-64	E12	sb54inv	53024993	NS	NS	NS	NS	NS	NS	P11	44686959	3e-36	AA	AA	AA	BB	AA	AA	BB	BB	AA	AA	AA	BB	BB	AA	BB	AA	AA	BB	AA	AA	AA	BB	BB	BB	AA	BB	BB	AA	AA	AA	AA
s11446	12	63.235	Sme2.5_00897.1	111703	35324	1e-64	E12	sb54inv	52670706	NS	NS	NS	NS	NS	NS	NS	NS	NS	AA	AA	AA	BB	AA	AA	BB	BB	AA	AA	AA	BB	BB	AA	BB	AA	AA	BB	AA	AA	AA	BB	BB	BB	AA	BB	BB	AA	AA	AA	AA
s241763	12	63.929	Sme2.5_00897.1	111703	86199	3e-66	E12	sb54inv	52670706	T11	55599130	1e-49	C11	234731774	5e-54	P11	44027272	3e-50	AA	AA	AA	BB	AA	AA	BB	BB	AA	AA	AA	AA	BB	AA	BB	AA	AA	BB	AA	AA	AA	BB	BB	BB	AA	BB	BB	AA	AA	AA	AA
s217753	12	64.208	Sme2.5_05713.1	39653	9072	3e-66	E12	sb54inv	52595934	T11	55552461	2e-22	C11	234262350	4e-25	P11	43938248	2e-33	AA	AA	AA	BB	AA	AA	BB	BB	AA	AA	AA	BB	BB	AA	BB	AA	AA	BB	AA	AA	AA	BB	BB	BB	AA	BB	BB	AA	AA	AA	AA
s81228	12	64.899	Sme2.5_03727.1	56613	46150	3e-66	E12	sb54inv	52573153	T11	55479276	2e-42	C11	242669136	2e-48	P11	43855105	5e-44	AA	AA	AA	BB	AA	AA	BB	BB	AA	AA	AA	AA	BB	AA	BB	AA	AA	BB	AA	AA	AA	BB	BB	BB	AA	BB	BB	AA	AA	AA	AA
s119158	12	65.724	Sme2.5_05267.1	43054	36878	3e-66	E12	sb54inv	52423884	T11	55326565	3e-26	C11	237627275	2e-22	P11	43625830	8e-27	AA	AA	AA	BB	AA	AA	BB	BB	AA	AA	AA	AA	BB	AA	BB	AA	AA	BB	AA	AA	AA	BB	BB	BB	AA	BB	BB	AA	AA	AA	AA
s267476	12	67.363	Sme2.5_01979.1	92264	50523	3e-66	E12	sb54inv	52111347	NS	NS	NS	NS	NS	NS	NS	NS	NS	AA	AA	AA	BB	AA	AA	BB	BB	AA	AA	AA	AA	BB	AA	BB	AA	AA	BB	AA	AA	BB	BB	BB	BB	AA	BB	BB	AA	AA	AA	AA
s23594	12	68.181	Sme2.5_19446.1	6090	4712	2e-53	E12	sb55inv	50554355	NS	NS	NS	NS	NS	NS	NS	NS	NS	AA	AA	AA	BB	AA	AA	BB	BB	AA	AA	AA	AA	BB	AA	BB	AA	AA	BB	AA	AA	BB	BB	BB	BB	AA	BB	BB	AA	AA	AA	AA
s174358	12	68.998	Sme2.5_01117.1	101976	51067	7e-68	E12	sb55inv	50466475	NS	NS	NS	NS	NS	NS	NS	NS	NS	AA	AA	AA	BB	AA	AA	BB	BB	AA	AA	AA	AA	BB	AA	BB	AA	AA	BB	AA	AA	BB	BB	AA	BB	AA	BB	BB	AA	AA	AA	AA
s178864	12	69.818	Sme2.5_01117.1	101976	52746	3e-66	E12	sb55inv	50466475	NS	NS	NS	NS	NS	NS	NS	NS	NS	AA	AA	AA	BB	AA	AA	BB	BB	AA	AA	AA	AA	BB	AA	BB	AA	AA	BB	AA	AA	BB	BB	AA	BB	AA	BB	AA	AA	AA	AA	AA
s305749	12	84.929	Sme2.5_03043.1	67541	12778	3e-66	E12	sb55inv	49360832	T11	52258515	1e-50	C11	254211991	8e-42	P11	39320396	5e-49	AA	AA	BB	BB	AA	BB	BB	BB	AA	BB	AA	AA	BB	BB	BB	AA	AA	BB	BB	AA	BB	BB	AA	BB	AA	BB	AA	BB	AA	AA	AA
s247095	12	86.554	NS	NS	NS	NS	NS	NS	NS	NS	NS	NS	NS	NS	NS	NS	NS	NS	AA	AA	BB	BB	AA	BB	BB	BB	AA	BB	AA	AA	BB	BB	BB	AA	AA	BB	BB	AA	BB	BB	AA	BB	AA	BB	AA	BB	AA	AA	AA
s171899	12	88.959	Sme2.5_00381.1	147857	23461	7e-68	E12	sb56	51026818	T11	53903595	3e-46	NS	NS	NS	P11	41201377	1e-44	AA	AA	BB	BB	AA	BB	BB	BB	AA	BB	AA	AA	BB	BB	BB	AA	AA	BB	BB	AA	BB	BB	AA	BB	AA	BB	AA	BB	AA	AA	AA
s90831	12	89.756	Sme2.5_01375.1	94324	20899	7e-68	E12	sb56	51585192	NS	NS	NS	NS	NS	NS	NS	NS	NS	AA	AA	BB	BB	AA	BB	BB	BB	AA	BB	AA	AA	BB	BB	BB	AA	AA	BB	BB	AA	BB	BB	AA	BB	AA	BB	AA	BB	AA	AA	AA
s148559	12	90.133	Sme2.5_07259.1	44062	6415	3e-66	E12	sb56	51480257	NS	NS	NS	NS	NS	NS	NS	NS	NS	AA	AA	BB	BB	AA	BB	BB	BB	AA	BB	AA	AA	BB	BB	BB	AA	AA	BB	BB	AA	BB	BB	AA	BB	AA	BB	AA	BB	AA	AA	AA
s66047	12	90.778	Sme2.5_17375.1	11837	226	7e-63	NS	NS	NS	NS	NS	NS	NS	NS	NS	NS	NS	NS	AA	AA	BB	BB	AA	BB	BB	BB	AA	BB	AA	AA	BB	BB	BB	AA	AA	BB	BB	AA	BB	BB	AA	BB	AA	BB	AA	BB	AA	AA	AA
s146798	12	91.39	Sme2.5_03157.1	73864	73448	7e-68	E12	sb56	51307536	NS	NS	NS	NS	NS	NS	NS	NS	NS	AA	AA	BB	BB	AA	BB	BB	BB	AA	BB	AA	AA	BB	BB	BB	AA	AA	BB	BB	AA	BB	BB	AA	BB	AA	BB	AA	BB	AA	AA	AA
[truncated: 92 more columns]
